# Supplementary material for: A serum protein signature of APOE genotypes in centenarians
Source: Aging Cell. 2019 Aug 5;18(6):e13023. doi: 10.1111/acel.13023 (PMC6826130; doi:10.1111/acel.13023)
Supplement: Supplementary file 1 [file ACEL-18-e13023-s001.xlsx]

## Sheet: Table S1
SomaID	uniprot	gene name	Fold Change				F.test	Pval.Ftest	Qvalue (FDR 1%)
			e22.e33	e23.e33	e24.e33	e34.e33
10046-55_3	Q13490	BIRC2	5.86675	3.22834	3.66586	0.89759	153.371	1.55036e-61	7.41846e-58
11276-1_3	Q86XR8	CEP57	1.62132	1.22796	1.22463	1.00935	47.731	1.95735e-28	4.68296e-25
7223-60_3	Q99584	S100A13	0.50981	0.783396	0.474143	0.665444	36.6395	2.69466e-23	4.29798e-20
11293-14_3	Q6UXK5	LRRN1	0.886163	0.957787	1.17309	1.40194	29.8062	1.17337e-19	1.40365e-16
14318-1_3	Q9UBQ0	VPS29	1.54755	1.1774	1.26454	0.984891	29.074	2.84106e-19	2.71889e-16
5918-5_3	Q06323	PSME1	1.50843	1.27109	1.21573	0.990627	28.5944	5.23257e-19	4.17297e-16
2418-55_9	P02649	APOE	0.859284	0.773481	1.14864	1.16412	14.9431	9.18829e-11	6.28085e-08
12501-10_3	O75347	TBCA	1.08309	1.02045	0.881508	0.833043	14.5677	1.59934e-10	9.56603e-08
12500-88_3	Q9UBT2	UBA2	1.76523	1.13281	1.31149	0.978534	13.7636	5.44419e-10	2.8945e-07
6378-2_3	Q86SI9	C5orf38	0.729704	0.837722	0.877952	1.28513	13.525	7.67731e-10	3.67359e-07
13732-79_3	Q16619	CTF1	0.93843	0.950421	1.20303	1.11118	11.9085	9.6326e-09	4.19018e-06
11402-17_3	Q8NEZ4	KMT2C	1.33173	1.1079	1.06034	0.987816	11.4076	2.15124e-08	8.57805e-06
14643-27_3	O60870	KIN	1.23453	1.07503	1.21702	1.02423	9.71305	3.10233e-07	0.000114189
2797-56_2	P04114	APOB	0.500884	0.857669	0.966934	1.06916	8.24435	3.35861e-06	0.00114793
9207-60_3	O95825	CRYZL1	0.890079	0.883962	0.699891	1.10967	7.79173	7.07402e-06	0.00225661
5345-51_3	Q8WWK9	CKAP2	1.3345	1.11806	1.08017	0.960942	7.70747	8.12233e-06	0.00242908
6334-9_3	P36268	GGT2	0.996419	0.821444	0.703739	1.17905	6.71215	4.19739e-05	0.0117956
7809-22_3	Q9BWV2	SPATA9	0.935845	0.963189	1.72253	0.951925	6.66128	4.63392e-05	0.0117956
11173-29_3	Q7Z6M3	MILR1	1.07332	1.01204	1.35436	1.00106	6.64757	4.68374e-05	0.0117956
8429-16_3	Q9Y2T1	AXIN2	1.17016	1.02958	0.991738	1.14117	6.19218	9.8749e-05	0.0225551
8370-102_3	Q8N690	DEFB119	0.886881	0.972871	0.964193	1.07908	6.19221	9.8988e-05	0.0225551
12587-65_3	P36404	ARL2	0.830292	0.894572	0.878741	0.89589	6.01624	0.000132857	0.0288964
2607-54_2	O75462 Q9UBD9	CRLF1 CLCF1	1.11985	1.06886	1.30882	1.00504	5.80281	0.000188905	0.0393005
10924-258_3	Q8WUJ1	CYB5D2	0.917331	0.990921	1.54861	0.941458	5.43802	0.00034701	0.0691851
2937-10_2	P02649	APOE	0.950928	0.912152	0.923872	1.08021	5.36496	0.000391078	0.0748523
6228-58_3	Q9HBV2	SPACA1	1.12334	1.06186	1.69245	0.968159	5.21953	0.000501631	0.0923194
13393-46_3	Q9BUN8	DERL1	0.95198	1.01809	0.845546	1.00571	5.0208	0.000694236	0.12252
12881-17_3	O75452	RDH16	1.11834	1.04839	0.980179	0.992853	5.00047	0.000716943	0.12252
6962-5_3	P79483	HLA-DRB3	0.978997	0.900961	0.840584	0.973587	4.97903	0.000744156	0.122786
6407-63_3	O00515	LAD1	0.988921	1.06685	1.01719	1.05841	4.7965	0.00101244	0.15786
10600-24_3	O14967	CLGN	1.27082	1.12964	1.28035	0.883332	4.77231	0.00104921	0.15786
6558-5_3	Q9Y6Z7	COLEC10	1.14265	1.08955	1.03765	0.999932	4.76685	0.0010557	0.15786
10082-251_3	P07196	NEFL	0.898667	0.950777	0.839327	0.919446	4.60614	0.00138089	0.200229
5015-15_1	Q13093	PLA2G7	0.72912	0.936508	1.07073	0.959698	4.56691	0.00147388	0.207428
9188-119_3	Q07325	CXCL9	0.971596	1.04299	2.08086	1.01896	4.54879	0.00152296	0.208211
6572-10_3	Q86VH4	LRRTM4	0.935203	1.10465	1.03958	0.988016	4.52038	0.00159862	0.212484
9765-4_3	Q9NXR1	NDE1	1.06186	0.987439	0.87709	0.919387	4.45929	0.00177142	0.229087
14057-68_3	O95150	TNFSF15	0.888641	1.00883	0.710478	1.00276	4.38641	0.00198658	0.250152
12650-43_3	P08754	GNAI3	1.10292	1.06188	0.908224	1.00134	4.32829	0.00219561	0.26443
8948-13_3	Q9H013	ADAM19	1.348	0.976492	0.914774	0.927793	4.32494	0.00221049	0.26443
8378-3_4	O95751	LDOC1	0.870346	1.01046	0.816249	0.981573	4.27361	0.00239558	0.272005
2705-5_2	O15444	CCL25	1.54223	1.04514	0.555235	1.03312	4.27339	0.00239644	0.272005
8387-33_3	P62258	YWHAE	0.914623	0.982877	0.987045	1.05192	4.26285	0.00244435	0.272005
7640-29_3	Q9NZR2	LRP1B	0.82513	0.943947	1.00962	1.05155	4.24111	0.00253695	0.27272
9878-3_3	P49888	SULT1E1	1.06167	1.0108	0.907118	0.955939	4.23384	0.00256476	0.27272
13690-26_3	P21810	BGN	0.620569	0.82465	0.824426	0.708739	4.15132	0.00293106	0.304894
8980-19_3	Q6Q8B3	CD200R1L	1.12064	1.14142	1.35796	1.02122	4.11674	0.00312406	0.318056
8922-4_3	Q9ULS5	TMCC3	1.07468	0.89546	0.810587	0.944704	4.09622	0.0032114	0.320137
14011-17_3	P31949	S100A11	0.997536	1.03728	1.2925	1.04926	4.04209	0.00352344	0.344075
9314-9_3	Q15238	PSG5	1.33487	1.0483	1.25799	1.11861	3.95898	0.00403876	0.375475
11342-59_3	Q6UX71	PLXDC2	1.02796	1.04405	1.33251	0.913955	3.94993	0.00412016	0.375475
10892-8_3	Q99650	OSMR	0.906104	1.02759	0.782717	1.01158	3.942	0.00414583	0.375475
13516-46_3	Q5J8M3	EMC4	0.880723	0.96571	0.735689	1.01391	3.93718	0.00418704	0.375475
11128-29_3	Q8N3T6	TMEM132C	0.991982	0.945867	1.44912	1.03014	3.93114	0.00423734	0.375475
14086-11_3	Q92484	SMPDL3A	0.704765	0.803387	0.567992	0.815867	3.89526	0.00448751	0.390413
5245-40_5	P54646 O43741 P54619	PRKAA2 PRKAB2 PRKAG1	0.945573	0.867388	0.924398	0.920345	3.88131	0.0046009	0.39313
5255-22_3	Q08499	PDE4D	1.0381	1.02021	0.894711	1.06969	3.8618	0.00474269	0.398137
4981-6_1	Q14574	DSC3	0.9407	1.05661	1.21932	1.01418	3.82266	0.00506403	0.417782
9731-29_3	Q6AZY7	SCARA3	1.04912	1.00139	1.33236	1.01826	3.79223	0.00532015	0.431473
7084-1_3	Q8NBI3	DRAXIN	1.00913	1.03744	1.28265	1.02121	3.73689	0.00583386	0.463255
3204-2_2	P09960	LTA4H	1.21008	0.987627	1.03003	1.2943	3.73217	0.00590565	0.463255
9969-8_3	Q86VW1	SLC22A16	0.873967	0.965446	0.78176	0.990428	3.70399	0.00615909	0.471425
9010-3_3	Q09013	DMPK	0.971609	1.05558	0.925241	0.984875	3.6779	0.00645174	0.471425
7624-19_3	Q01484	ANK2	0.970886	1.04448	0.955032	1.05828	3.67731	0.0064524	0.471425
14283-12_3	P61106	RAB14	0.8223	0.967579	0.851725	0.981922	3.66966	0.00651216	0.471425
5009-11_1	P26038	MSN	1.1318	0.891664	1.18412	1.14847	3.66718	0.00653881	0.471425
5634-39_3	Q9H488	POFUT1	1.1192	0.912878	1.37229	1.04678	3.65166	0.00670269	0.471425
14019-73_3	Q92817	EVPL	1.03981	0.98603	0.902868	1.05145	3.64043	0.00682789	0.471425
12431-13_3	Q9BRX2	PELO	0.939866	1.03722	0.896364	1.01698	3.63067	0.00695552	0.471425
8061-102_3	Q6P995	FAM171B	0.915037	0.981266	1.2296	0.973379	3.6295	0.00697474	0.471425
8256-57_3	Q9Y6Q6	TNFRSF11A	0.971086	1.05679	1.01448	0.951494	3.62452	0.00701496	0.471425
11563-51_3	Q96C24	SYTL4	0.924505	0.975437	0.801254	1.00388	3.59494	0.00735916	0.471425
8016-19_3	Q9NNZ3	DNAJC4	1.26426	1.05751	1.298	1.07852	3.5944	0.00740153	0.471425
3736-60_3	P22004	BMP6	0.942901	0.96819	0.811603	1.03133	3.58209	0.00752249	0.471425
12503-5_3	Q15743	GPR68	0.93147	0.990362	0.754802	0.995096	3.5781	0.00756023	0.471425
13567-1_3	Q16555	DPYSL2	1.02471	1.14004	1.35359	1.16892	3.58036	0.0075619	0.471425
3397-7_4	Q06124	PTPN11	0.977862	0.815223	0.926826	0.938453	3.57745	0.00758615	0.471425
13711-10_3	Q00610	CLTC	0.993167	1.02982	1.16728	0.984361	3.5649	0.00775657	0.475836
2683-1_2	P01024	C3	1.13744	1.00712	0.836942	1.16479	3.54901	0.0079371	0.475986
9761-89_3	P00338	LDHA	1.08422	1.02057	1.12201	1.28453	3.53092	0.00818318	0.475986
7785-1_3	Q15768	EFNB3	0.913097	0.986431	0.726753	1.05696	3.49555	0.00867303	0.475986
9491-13_3	P0CF51	TRGC1	1.06365	1.13466	1.0217	1.17122	3.49608	0.00867846	0.475986
8918-64_3	Q14289	PTK2B	0.879019	0.980561	0.858279	1.00663	3.49353	0.008689	0.475986
3647-49_4	O00206 Q9Y6Y9	TLR4 LY96	0.946633	0.960637	0.801108	1.03716	3.49124	0.00872814	0.475986
13529-39_3	Q9ULW6	NAP1L2	0.988379	0.994703	0.872026	1.05977	3.48119	0.00889335	0.475986
4496-60_2	P39900	MMP12	1.12444	0.996762	1.94772	1.12762	3.46835	0.00906286	0.475986
7695-106_3	Q13501	SQSTM1	0.925695	0.98096	0.831887	0.990296	3.45798	0.00921195	0.475986
13665-35_3	Q06190	PPP2R3A	1.16917	1.09228	1.19967	1.13579	3.45708	0.00923877	0.475986
6399-52_3	Q8IZN7	DEFB107A	0.951482	1.06747	0.972374	0.973143	3.45427	0.00928157	0.475986
9307-3_3	O95274	LYPD3	1.0319	1.15908	1.31245	1.18689	3.44822	0.00938102	0.475986
5963-9_3	Q6E0U4	DMKN	1.12134	1.09883	0.819217	0.931779	3.44583	0.00939761	0.475986
9917-16_3	Q6UWL6	KIRREL2	0.910144	0.965503	0.735508	0.991863	3.44118	0.00950402	0.475986
12457-10_3	Q9BV57	ADI1	0.98347	0.991505	0.832046	1.00949	3.43975	0.00951235	0.475986
13028-2_3	P34910	EVI2B	0.901718	1.05764	1.48918	0.844365	3.43357	0.00959555	0.475986
6609-22_3	P09543	CNP	1.04549	0.807209	0.930329	0.879773	3.43275	0.00962221	0.475986
6527-1_3	Q7L0X0	TRIL	1.02236	1.04283	1.38649	1.01696	3.42977	0.00966247	0.475986
10855-55_3	O15031	PLXNB2	1.02838	1.00434	1.2936	1.03055	3.4267	0.00970438	0.475986
9522-3_3	O95831	AIFM1	0.935177	1.01853	0.796784	1.02254	3.42481	0.0097485	0.475986
11425-31_3	Q96T51	RUFY1	0.848185	0.974534	0.719616	1.02661	3.40277	0.0100932	0.486607
5261-13_3	P42684	ABL2	0.942475	0.980504	0.834157	1.01807	3.39818	0.0101694	0.486607
8800-14_3	Q96AE7	TTC17	0.934897	1.0326	0.966676	1.04675	3.38923	0.0103271	0.489261
13236-25_3	P56704	WNT3A	0.878627	0.985782	0.733997	1.0421	3.37303	0.0105978	0.489579
11422-2_3	O60479	DLX3	0.937282	1.00022	1.2458	0.942044	3.37372	0.0106229	0.489579
8587-21_3	Q6IE38	SPINK14	1.05466	1.0589	1.1976	1.00585	3.3686	0.0106973	0.489579
6103-70_3	Q96RD9	FCRL5	0.858054	0.996172	0.77918	1.00306	3.36181	0.010802	0.489579
14583-49_3	O14793	MSTN	0.95078	0.977757	0.870279	1.02063	3.35853	0.0108602	0.489579
5202-4_3	Q08752	PPID	1.53352	1.0191	0.998635	0.965887	3.3524	0.0109699	0.489579
11457-53_3	Q14376	GALE	0.917575	0.965609	0.832338	0.999782	3.34613	0.0110757	0.489579
5275-28_2	P15498	VAV1	0.849501	0.850602	0.967004	0.913022	3.33729	0.0112525	0.489579
11615-16_3	Q9UN19	DAPP1	0.88795	0.806307	0.925423	0.908952	3.33461	0.0113174	0.489579
8088-56_3	Q8IVY1	C1orf210	1.21685	1.01285	0.906876	1.03514	3.32059	0.0115801	0.489579
12530-14_3	P61024	CKS1B	0.904498	1.00547	0.84393	0.98895	3.31293	0.0117027	0.489579
13481-24_3	Q15560	TCEA2	1.06	0.945761	0.857773	0.997667	3.31263	0.0117319	0.489579
11152-46_3	Q9UKR3	KLK13	0.970087	1.05429	1.29432	1.07382	3.30475	0.0118604	0.489579
7197-2_3	Q9Y5T4	DNAJC15	0.943922	1.06009	0.997999	0.993406	3.30303	0.0118939	0.489579
8545-14_3	Q8N4C9	C17orf78	1.06249	1.03813	0.977947	1.03474	3.29925	0.0119836	0.489579
12458-79_3	Q99653	CHP1	0.905704	0.971289	0.802714	0.990712	3.29616	0.0120283	0.489579
12572-236_3	O43281	EFS	1.0629	1.02626	0.949005	0.994065	3.29389	0.0120732	0.489579
8298-8_3	Q8WWF3	SSMEM1	0.850225	0.863279	0.918569	1.00337	3.28011	0.0123566	0.493272
9463-26_3	Q6ZTQ4	CDHR3	1.02278	0.992944	1.27212	0.976177	3.27902	0.0123705	0.493272
5689-1_3	Q30KQ8	DEFB112	0.676265	1.13043	2.22474	0.875092	3.2668	0.012645	0.500053
5488-74_3	P12931	SRC	0.87542	0.835003	0.890997	0.871478	3.2154	0.0137352	0.535541
4594-22_2	P18509	ADCYAP1	0.962579	0.967755	0.870147	1.00928	3.21113	0.0138143	0.535541
11237-49_3	Q15113	PCOLCE	1.10581	0.986829	1.30892	0.915819	3.2079	0.0138874	0.535541
11416-23_3	Q9UKA2	FBXL4	0.941339	0.986233	0.876277	1.00297	3.20415	0.0139901	0.535541
13039-1_3	Q12972	PPP1R8	0.872115	0.914228	0.982165	0.936293	3.19206	0.0142602	0.541546
4995-16_1	P15428	HPGD	0.83856	0.986252	0.802246	1.00273	3.18605	0.014392	0.541953
10833-64_3	Q96QV1	HHIP	1.19421	1.041	1.00839	0.996916	3.1827	0.0144974	0.541953
13468-5_3	Q96JN8	NEURL4	0.877276	1.01084	0.803135	0.949878	3.16717	0.0148339	0.550234
10636-1_3	Q8TD46	CD200R1	0.931963	0.987436	1.12171	1.0815	3.15886	0.0150724	0.551028
11286-78_3	Q9BQE4	VIMP	0.925945	0.946032	0.877292	1.02114	3.15574	0.0151401	0.551028
2975-19_2	P29279	CTGF	1.08362	1.03507	0.934301	1.0936	3.15329	0.0152008	0.551028
3210-1_2	P53582	METAP1	0.886978	0.819428	0.741275	0.869609	3.13695	0.0156393	0.552844
11918-54_3	Q6ZVD7	STOX1	0.987576	1.05026	1.20875	0.959205	3.13275	0.0157373	0.552844
3057-55_1	O95388	WISP1	0.916881	0.993416	0.900256	1.06168	3.12369	0.0159523	0.552844
6647-55_3	P0CG48	UBC	1.02405	1.01033	0.849808	1.00097	3.12175	0.0160122	0.552844
3044-3_2	P55774	CCL18	1.33413	1.10882	1.36341	1.07545	3.1091	0.0163175	0.552844
10818-36_3	P17405	SMPD1	0.823097	0.883224	0.840729	0.848822	3.10835	0.0163466	0.552844
3200-49_2	Q9UKR3	KLK13	0.985654	1.05264	1.19627	1.04917	3.10684	0.0163777	0.552844
7056-16_3	P08195	SLC3A2	0.965384	1.04817	1.27014	1.05099	3.10728	0.0163846	0.552844
9999-1_3	O14896	IRF6	0.939709	0.976366	0.861847	0.894686	3.10667	0.0163915	0.552844
9073-35_3	Q9Y5Y0	FLVCR1	0.962084	1.00066	1.24325	1.00055	3.10376	0.0164695	0.552844
8888-33_3	A6NGZ8	SMIM9	0.875217	1.01117	0.931427	0.987459	3.10007	0.0165687	0.552844
6580-29_3	P20742	PZP	1.64939	0.912821	0.783488	1.11352	3.09719	0.0166373	0.552844
10753-31_3	Q9H2U9	ADAM7	1.01838	1.08592	0.820099	0.96342	3.09331	0.0167811	0.553777
3612-6_4	P54760	EPHB4	0.958656	0.978154	0.905143	1.05543	3.078	0.0171656	0.559246
9514-46_3	O75071	EFCAB14	1.17629	0.998974	1.15577	1.0662	3.07308	0.0173328	0.559246
9768-5_3	Q13651	IL10RA	1.00064	1.03156	1.25631	0.995382	3.0705	0.0174057	0.559246
5089-11_3	P16871	IL7R	0.996219	1.0548	1.22431	1.00182	3.06716	0.0175005	0.559246
12655-30_3	Q9H115	NAPB	0.929509	1.0195	0.923146	0.97852	3.06318	0.0176044	0.559246
14150-7_3	Q9UHA7	IL36A	1.06866	1.15377	1.19648	1.25079	3.06165	0.0176481	0.559246
9276-7_3	P48052	CPA2	0.935087	1.0284	0.77397	0.978421	3.05349	0.0178642	0.56237
10428-1_3	P43631	KIR2DS2	0.879581	0.977964	0.794079	1.02255	3.04775	0.0180319	0.563938
13704-5_3	P54868	HMGCS2	0.941182	1.05506	0.96344	1.11551	3.045	0.0181528	0.564034
9453-12_3	P49765	VEGFB	0.940147	0.980795	1.2794	0.943786	3.02897	0.0186219	0.569123
11571-75_3	Q07444	KLRC3	0.951581	0.96222	0.865893	1.02208	3.0268	0.0186671	0.569123
9003-99_3	Q9UEW3	MARCO	0.917121	1.03158	0.809606	1.00641	3.02594	0.0186734	0.569123
6398-12_3	P36776	LONP1	0.945245	0.835546	0.7831	0.923893	3.01905	0.0189244	0.573121
12511-83_3	Q96JW4	SLC41A2	1.0722	1.05312	1.07015	0.980546	3.00626	0.019301	0.578253
11536-9_3	Q5VVJ2	MYSM1	0.964584	0.996062	0.82758	0.983812	3.00516	0.0193355	0.578253
3206-4_2	Q9Y5Y7	LYVE1	1.13403	0.971122	0.897046	0.946577	2.9961	0.0196327	0.580398
5593-11_3	Q14554	PDIA5	1.09141	0.79641	1.06571	0.849342	2.99523	0.0196499	0.580398
11989-35_3	Q8N766	EMC1	0.977229	1.06145	1.06852	0.993606	2.98222	0.0200908	0.589781
8794-13_3	P16444	DPEP1	0.938559	1.05955	0.940421	1.04175	2.96419	0.020698	0.60051
12499-108_3	Q99962	SH3GL2	0.956097	0.866836	0.984789	0.954711	2.9606	0.0208298	0.60051
7202-107_3	Q9H3T2	SEMA6C	1.45092	0.961943	1.08101	0.996172	2.95634	0.0209523	0.60051
14005-2_3	Q9P2D1	CHD7	0.93386	1.01413	1.12442	0.996661	2.95196	0.0210798	0.60051
9932-49_3	O95754	SEMA4F	0.94806	1.04908	0.934425	1.03395	2.9527	0.0210984	0.60051
5084-154_3	Q9NRM6	IL17RB	0.957655	0.979475	0.820112	0.985004	2.93633	0.0216318	0.60051
9509-4_3	Q9NVV0	TMEM38B	1.37069	0.977405	0.930058	1.09958	2.93642	0.0216399	0.60051
8374-5_3	P08138	NGFR	1.15615	1.01693	1.41438	0.999936	2.9344	0.0217221	0.60051
6277-55_3	Q6H9L7	ISM2	0.968743	1.11907	1.3482	0.987746	2.93222	0.0217656	0.60051
5690-49_3	Q9NNX1	TUFT1	0.884918	0.987609	0.812309	1.00059	2.93179	0.0217917	0.60051
6521-35_3	P47972	NPTX2	1.24486	0.989892	1.11038	1.08861	2.9293	0.0218799	0.60051
5494-52_3	P62306	SNRPF	1.06272	1.01522	0.887389	0.937839	2.92636	0.0219622	0.60051
9178-30_3	Q02297	NRG1	0.950315	1.09174	1.08539	0.966615	2.92047	0.0222177	0.601482
8815-1_3	Q6UWY5	OLFML1	1.04621	1.04411	1.10236	1.00099	2.91991	0.0222492	0.601482
10961-15_3	Q9UL19	RARRES3	0.87289	1.01223	0.846647	0.994024	2.90738	0.0226486	0.608839
7203-125_3	Q9Y644	RFNG	0.980693	1.01563	0.912768	0.964303	2.89521	0.0231336	0.613855
12904-180_3	O60494	CUBN	0.935924	0.972035	0.862129	0.958513	2.89436	0.0231653	0.613855
13397-88_3	O15263	DEFB4A	1.09676	1.1735	1.70606	1.43436	2.8923	0.02322	0.613855
14685-17_3	P31751	AKT2	1.10756	0.935102	0.885777	1.00937	2.88008	0.0236953	0.618102
12653-13_3	P78368	CSNK1G2	1.07077	0.941521	0.814826	0.953652	2.87949	0.0237411	0.618102
12822-34_3	O00213	APBB1	0.851925	0.988346	0.800372	0.987935	2.87759	0.0237682	0.618102
8388-24_3	Q9UBP0	SPAST	0.939175	1.02104	0.845968	1.0107	2.872	0.0240304	0.621544
3067-67_1	O60383	GDF9	0.976706	1.01702	0.814487	0.959485	2.8616	0.0244142	0.626074
3820-68_2	P49137	MAPKAPK2	0.967915	0.984221	0.835716	0.991588	2.86026	0.0244673	0.626074
8942-2_3	Q7Z2W9	MRPL21	0.895614	0.973725	0.773635	1.03419	2.84556	0.0250207	0.634856
4708-3_2	P14061	HSD17B1	0.975655	0.971697	0.862347	1.00931	2.83616	0.0254156	0.634856
9834-62_3	P00325	ADH1B	1.13823	1.05773	0.989311	1.03367	2.83532	0.0254979	0.634856
14065-11_3	P06127	CD5	0.951325	1.07232	0.979998	1.04163	2.83445	0.0255337	0.634856
4986-59_1	Q05397	PTK2	1.04789	1.04714	0.904073	1.1079	2.83391	0.0255438	0.634856
5803-24_3	P01024	C3	1.05576	1.01536	0.880184	1.14207	2.82971	0.0256938	0.634856
11289-31_3	P48730	CSNK1D	0.937381	0.97404	0.873217	0.952944	2.82949	0.0257392	0.634856
14029-42_3	P61201	COPS2	0.923126	0.970488	0.804952	0.968457	2.81923	0.0261203	0.640952
5250-53_3	P12268	IMPDH2	0.98891	0.967115	0.880414	1.01703	2.81217	0.0264443	0.645591
4968-50_1	P40121	CAPG	1.52247	0.985424	0.978632	1.09754	2.80438	0.0268036	0.651042
12469-19_3	Q15691	MAPRE1	0.933855	0.887632	1.03447	0.984681	2.79273	0.0272746	0.659137
9745-20_3	O60573	EIF4E2	0.908491	0.98874	0.872438	0.969753	2.78306	0.0277036	0.661933
13022-20_3	O14683	TP53I11	1.15247	0.901576	0.816955	1.02679	2.78142	0.0277771	0.661933
12616-45_3	Q9UHY1	NRBP1	0.942113	0.875328	0.96893	0.951697	2.78024	0.0278053	0.661933
11258-41_3	Q13477	MADCAM1	0.943875	1.02355	0.908127	0.98976	2.76305	0.0285997	0.677473
5656-53_3	P21128	ENDOU	0.960704	1.0717	1.05126	1.0302	2.757	0.0289439	0.682249
5621-64_3	Q9NS62	THSD1	0.973063	1.05824	0.961094	0.987885	2.74093	0.0296758	0.685718
7865-126_3	P53816	PLA2G16	1.08347	0.9633	0.859277	1.02734	2.73516	0.0299397	0.685718
7012-35_3	O95498	VNN2	1.0172	1.12729	1.08146	0.954546	2.7315	0.0300914	0.685718
7268-12_3	P05014	IFNA4	1.13311	1.03178	1.09649	1.00952	2.72981	0.030186	0.685718
14064-21_3	O75594	PGLYRP1	1.06712	1.03828	1.15303	0.991058	2.72735	0.0303448	0.685718
6353-60_3	Q6B9Z1	IGFL4	0.95201	1.17731	1.42409	1.07356	2.7086	0.0312342	0.685718
6210-100_3	P01569	IFNA5	0.996697	1.05301	1.17081	1.01715	2.70463	0.0314475	0.685718
5605-77_3	O00587	MFNG	0.838788	0.955933	0.952785	0.995712	2.70276	0.0315421	0.685718
10086-39_3	P35520	CBS	0.953121	0.990728	0.850411	1.01289	2.70289	0.0315489	0.685718
3813-3_2	P06241	FYN	0.950191	0.818562	0.80503	0.942062	2.70188	0.0316001	0.685718
12894-3_3	Q6ZW49	PAXIP1	1.00032	1.05911	1.07241	1.00634	2.70117	0.0316095	0.685718
10461-57_3	Q86T13	CLEC14A	1.07083	0.992622	1.12633	1.04835	2.701	0.0316716	0.685718
14078-69_3	P47992	XCL1	0.959644	0.988571	0.831359	0.974882	2.69707	0.0318317	0.685718
8009-121_3	Q15526	SURF1	0.896822	0.920297	0.866432	1.11067	2.6934	0.0319807	0.685718
7757-5_3	P01906	HLA-DQA2	0.961125	0.999834	0.793975	1.0097	2.69359	0.0320105	0.685718
2714-78_2	Q12904	AIMP1	1.10154	0.971852	0.921883	1.01405	2.68905	0.0322451	0.685718
4909-68_1	O00214	LGALS8	0.982521	1.03807	1.17239	0.975921	2.68539	0.032462	0.685718
6300-14_3	P04808	RLN1	0.882299	1.09048	1.32425	0.935791	2.6834	0.0325523	0.685718
10716-35_3	Q16401	PSMD5	1.08717	0.968494	1.07353	0.958374	2.68334	0.032583	0.685718
10943-36_3	Q96G27	WBP1	1.21549	1.01787	0.938289	0.980629	2.68065	0.0326967	0.685718
3122-6_2	Q9NR28	DIABLO	0.929328	0.996076	0.840255	0.982784	2.68003	0.0327021	0.685718
5464-52_3	P62993	GRB2	0.922606	0.862917	0.882507	0.913803	2.67972	0.0327453	0.685718
9511-61_3	O95156	NXPH2	1.28112	1.1815	1.08245	0.875689	2.67782	0.0327921	0.685718
5383-14_3	Q96RJ3	TNFRSF13C	0.913204	0.97478	0.735374	0.979797	2.67737	0.0328157	0.685718
4220-39_2	P16591	FER	0.974106	0.835606	1.01874	0.963264	2.67725	0.0328894	0.685718
8871-14_3	Q9Y266	NUDC	0.932739	0.928545	1.14921	0.96009	2.67349	0.0330343	0.685718
9853-3_3	P09913	IFIT2	1.03724	0.967842	0.824466	0.994265	2.67367	0.033038	0.685718
4318-12_3	P29350	PTPN6	0.990905	0.844808	0.82597	1.00672	2.67269	0.0331036	0.685718
11194-6_3	Q9Y3P8	SIT1	1.13507	0.844039	0.816125	1.2183	2.66836	0.0333618	0.688088
10496-11_3	A8K7I4	CLCA1	0.973304	0.99109	0.832348	0.980335	2.65075	0.03429	0.700615
9956-7_3	Q13444	ADAM15	0.982066	1.03726	1.00882	1.00175	2.64669	0.0345141	0.700615
6467-65_3	Q8NBL1	POGLUT1	1.06708	0.915754	1.29307	0.961067	2.64147	0.0347772	0.700615
5262-57_3	O75815	BCAR3	0.9561	0.994752	0.871499	1.02177	2.63489	0.0351597	0.700615
12743-18_3	Q9UL15	BAG5	1.10613	1.01428	1.04786	1.01986	2.63451	0.0352375	0.700615
13501-10_3	Q8TBE7	SLC35G2	0.90543	0.995037	0.78689	0.976273	2.63291	0.035258	0.700615
12554-10_3	O75771	RAD51L3	0.907161	0.995559	0.853112	1.04145	2.63173	0.0353383	0.700615
14704-10_3	Q08345	DDR1	0.956802	0.971523	1.31425	0.975512	2.63174	0.0353799	0.700615
13076-4_3	P51114	FXR1	1.01005	0.881212	0.951089	0.935246	2.62875	0.0355355	0.700615
8257-71_3	P01178	OXT	0.993742	1.06516	1.04312	1.03094	2.62767	0.0355973	0.700615
6386-4_3	Q6UW32	IGFL1	1.07987	1.09861	1.54702	1.05142	2.62351	0.035807	0.700615
5315-22_3	P45379	TNNT2	0.964879	0.982798	0.862609	1.02152	2.62293	0.0358548	0.700615
12439-67_3	Q00978	IRF9	0.954762	0.999458	0.878587	1.01407	2.62253	0.0358777	0.700615
11089-7_3	P01876 P01877	IGHA1 IGHA2	1.1137	1.20368	1.2355	0.93584	2.61935	0.0360191	0.700615
5020-50_1	P00558	PGK1	0.939161	0.973965	0.931316	1.01529	2.613	0.0364156	0.701615
3766-51_4	Q16623	STX1A	0.907515	0.976037	0.852198	1.03831	2.61096	0.0365205	0.701615
11683-19_3	Q9NZ52	GGA3	0.949072	0.889492	1.11121	0.931071	2.6059	0.0368896	0.701615
6472-40_3	P40967	PMEL	0.961678	1.00851	0.948827	1.06868	2.60191	0.0370682	0.701615
11162-37_3	Q9NQ60	EQTN	0.921888	0.915211	0.980413	0.917554	2.60085	0.0371456	0.701615
8872-1_3	P60059	SEC61G	0.967698	1.06313	0.976227	1.02895	2.60123	0.0371663	0.701615
3635-76_4	Q9NX40	OCIAD1	0.94621	0.973935	0.840785	1.01616	2.5989	0.0372195	0.701615
8032-23_3	P59942	MCCD1	1.08662	0.977262	1.36971	0.998609	2.59969	0.0372435	0.701615
7963-36_3	Q5BVD1	TTMP	0.933643	1.01039	0.991704	1.10859	2.58735	0.0379426	0.711754
10022-207_3	Q9Y253	POLH	0.909474	1.06196	1.29076	0.998292	2.58558	0.0380792	0.711754
6606-61_3	Q15726	KISS1	0.910902	1.02073	0.8241	1.00325	2.56888	0.0392972	0.731662
8469-41_3	P18065	IGFBP2	0.823124	1.02146	1.46607	0.882928	2.55605	0.0398613	0.736058
5590-11_3	Q8TCW7	ZPLD1	0.910328	0.990504	0.765511	1.00671	2.5505	0.0402606	0.736058
7753-21_3	Q9BUP3	HTATIP2	1.30134	0.989693	0.994921	1.09461	2.55038	0.0402678	0.736058
11361-73_3	P19971	TYMP	0.899152	0.893374	1.00445	0.970394	2.54736	0.0404191	0.736058
9600-55_3	Q9UPZ6	THSD7A	0.959208	1.09487	1.2541	0.96446	2.54743	0.0404733	0.736058
12873-11_3	P16150	SPN	1.12134	1.04184	1.11021	1.02906	2.54629	0.040532	0.736058
11494-4_3	O00472	ELL2	0.97489	0.99229	0.863718	0.957383	2.54508	0.0406101	0.736058
6439-59_3	Q9H972	C14orf93	0.947377	0.967575	0.865478	1.02758	2.54123	0.0408171	0.736364
9384-17_3	P49913	CAMP	1.19487	0.940808	1.24511	0.833584	2.53942	0.0409348	0.736364
11391-69_3	Q03426	MVK	1.02055	1.05145	0.840783	0.963316	2.53507	0.0412204	0.738725
11117-2_3	Q8TB22	SPATA20	0.993885	1.0289	1.09388	1.05982	2.53325	0.0413845	0.738898
13457-33_3	Q9UKW6	ELF5	0.930137	1.05316	1.04085	0.960756	2.52776	0.041779	0.740845
4452-9_2	Q86UE6	LRRTM1	1.0666	1.00682	1.12323	1.12917	2.5274	0.0418032	0.740845
5663-18_3	P10720	PF4V1	1.04119	1.07401	1.26135	1.10133	2.52438	0.0419595	0.740872
10497-242_3	P10176	COX8A	0.931766	1.10981	1.12485	1.11038	2.52201	0.0421336	0.74121
8785-1_3	Q96C12	ARMC5	1.04183	1.04747	0.974396	0.985919	2.51784	0.0423852	0.742905
10667-78_3	Q5T7R7	C1orf185	0.910234	0.95758	0.855081	1.02924	2.51195	0.0428004	0.744809
13268-45_3	P41221	WNT5A	1.19572	1.03159	1.11423	1.10381	2.51061	0.042892	0.744809
5424-55_3	Q9Y6Q6	TNFRSF11A	0.951569	0.969807	0.824357	1.01315	2.50938	0.0429608	0.744809
3738-54_4	P09603	CSF1	1.03384	0.936016	0.874581	1.00471	2.50093	0.0435439	0.752193
3332-57_1	Q6ZVN8	HFE2	1.0553	0.984932	1.02248	0.8641	2.49849	0.0437136	0.752408
5614-44_3	P06850	CRH	0.952891	1.00547	0.91926	1.02821	2.4923	0.0441775	0.757668
12332-7_3	O00418	EEF2K	1.11957	1.07929	1.00497	1.18777	2.48768	0.0444731	0.760014
5268-49_3	P51512	MMP16	1.06041	0.973432	0.832686	0.977954	2.48586	0.0446798	0.760828
4148-49_2	Q13219	PAPPA	0.792458	1.01586	1.86503	0.95482	2.48256	0.0448531	0.76107
9963-19_3	Q9UN67	PCDHB10	0.929712	0.960537	0.919671	1.00958	2.47923	0.045107	0.762072
12677-164_3	Q13045	FLII	0.993399	0.788053	1.07596	0.906672	2.47816	0.0452306	0.762072
13450-49_3	P40818	USP8	0.973271	0.885266	0.912423	0.964739	2.47239	0.0456164	0.765875
11825-27_3	Q9UBK2	PPARGC1A	0.965154	0.973714	0.873977	1.01184	2.46934	0.0458224	0.766644
7057-18_3	A0PJX4	SHISA3	0.895145	1.09855	1.58908	1.04026	2.46059	0.0464646	0.768099
12882-7_3	Q9NR21	PARP11	1.02913	1.04578	0.958402	0.999757	2.45531	0.046857	0.768099
14206-28_3	O00213	APBB1	1.0459	0.961689	1.09309	1.05214	2.45391	0.0469929	0.768099
8106-15_3	P43307	SSR1	1.04194	1.04782	1.21381	1.08985	2.44932	0.0472735	0.768099
4900-8_1	P01024	C3	1.23995	1.04345	0.907858	1.1263	2.44861	0.0473582	0.768099
6586-19_3	O75078	ADAM11	1.06175	0.970116	0.776117	0.991075	2.44356	0.0477247	0.768099
6941-11_3	Q8NBK3	SUMF1	1.07536	1.06044	1.17036	1.00869	2.44394	0.047727	0.768099
10047-12_3	P19878	NCF2	1.29831	0.944388	0.947838	1.05137	2.44176	0.0478929	0.768099
14688-6_3	P35236	PTPN7	0.979159	0.915945	1.11173	0.987001	2.43999	0.0480275	0.768099
12658-72_3	Q9H999	PANK3	0.883281	0.999836	0.846056	1.0125	2.43824	0.0481297	0.768099
8282-15_3	Q9NY25	CLEC5A	0.952325	1.03649	1.05434	0.977177	2.43774	0.0481999	0.768099
8245-27_3	Q9UMF0	ICAM5	0.834871	0.999033	1.15409	0.898154	2.4353	0.0483708	0.768099
11438-6_3	P25686	DNAJB2	1.01694	0.895303	0.997723	0.980516	2.43285	0.0485432	0.768099
5085-18_3	Q9UHF4	IL20RA	0.970856	0.998611	1.20701	0.983375	2.43028	0.0487584	0.768099
3484-60_2	P01019	AGT	1.20825	0.981728	0.874009	1.04101	2.43084	0.0487631	0.768099
4209-60_2	Q9NP79	VTA1	1.00736	0.827191	0.926198	0.916337	2.43062	0.0487643	0.768099
14050-61_3	P52798	EFNA4	1.01088	1.00871	1.16462	1.00718	2.42869	0.0488976	0.768099
8697-38_3	P35052	GPC1	1.14575	0.995123	0.729778	0.919504	2.42622	0.0490418	0.768099
14013-11_3	Q92844	TANK	1.04221	0.873685	0.644697	1.04368	2.42563	0.0490876	0.768099
13691-10_3	Q8N695	SLC5A8	0.826889	0.93301	1.13869	1.07056	2.42501	0.0491358	0.768099
14192-31_3	Q8N4E4	PDCL2	0.975067	1.01284	0.883996	1.00205	2.42266	0.0493514	0.768099
13062-4_3	O60234	GMFG	0.85651	0.912946	1.17644	1.03112	2.42036	0.0495644	0.768099
10605-22_3	Q9HDC9	APMAP	0.828299	0.903852	0.770764	0.929565	2.41928	0.0496014	0.768099
14123-34_3	Q9H7M9	C10orf54	1.07809	0.846756	0.762396	0.937277	2.41255	0.0501178	0.769411
3630-27_4	Q8N126	CADM3	0.939159	0.985412	0.870985	1.03013	2.41012	0.0503273	0.769411
7853-19_3	O75880	SCO1	0.940179	0.982427	0.880657	0.984102	2.40741	0.0505605	0.769411
5834-18_3	P15248	IL9	0.962116	1.08705	1.1603	1.04474	2.40755	0.0506158	0.769411
13085-18_3	P43220	GLP1R	0.965257	0.961419	0.917522	0.98528	2.40056	0.0510965	0.769411
7014-27_3	Q9H756	LRRC19	1.29318	1.09936	1.17662	1.2251	2.39936	0.0511776	0.769411
11212-7_3	Q8NBS9	TXNDC5	1.03354	0.978381	1.3269	0.951859	2.39818	0.0512897	0.769411
12753-6_3	Q92870	APBB2	1.05636	1.05292	1.09831	1.0187	2.39819	0.0513056	0.769411
4876-32_1	P00740	F9	0.911767	1.01108	0.823288	0.918209	2.39813	0.0513269	0.769411
4337-49_2	P02741	CRP	1.51269	1.25801	0.837933	0.825338	2.39608	0.0514288	0.769411
14032-2_3	P15692	VEGFA	1.02889	0.885757	1.40781	0.89414	2.39576	0.0514549	0.769411
14308-192_3	Q8IZS7	CLECL1	0.918224	1.0636	0.986765	1.03195	2.39138	0.051879	0.770839
8807-13_3	Q13596	SNX1	0.975487	1.0528	0.944154	0.967788	2.38992	0.0520325	0.770839
6578-29_3	Q9H2S6	TNMD	0.979913	1.0618	0.963659	1.00874	2.38669	0.0522654	0.770839
12842-43_3	O60499	STX10	1.02042	1.04679	0.97622	0.985701	2.38628	0.0522992	0.770839
12675-14_3	P14868	DARS	0.828738	0.798936	0.931954	0.91928	2.3856	0.0523558	0.770839
7786-83_3	Q92478	CLEC2B	0.928673	0.994715	0.868086	0.949904	2.37592	0.0531486	0.775699
13535-2_3	Q9Y5P4	COL4A3BP	0.957377	0.859023	0.917435	0.945275	2.37252	0.0534355	0.775699
8273-84_3	Q8NI17	IL31RA	0.866995	1.0051	0.848589	1.00263	2.37131	0.0535213	0.775699
5093-47_3	Q9Y219	JAG2	0.988137	1.06297	0.966561	0.987988	2.37103	0.0535951	0.775699
11138-16_3	Q13761	RUNX3	1.0773	0.972225	0.915811	1.00967	2.3701	0.0536565	0.775699
5612-16_3	Q9BX68	HINT2	0.995554	1.0448	0.934346	0.999052	2.36909	0.0537424	0.775699
11334-7_3	O75022	LILRB3	0.978184	0.981705	0.851092	1.00783	2.36779	0.0538207	0.775699
13424-51_3	O95831	AIFM1	0.969236	1.06415	1.1765	1.01713	2.36502	0.0540735	0.776361
12479-50_3	P31321	PRKAR1B	1.09756	0.875424	0.95977	0.976773	2.35787	0.0547054	0.776361
4829-43_6	P31947	SFN	0.972303	0.979724	0.829627	0.996438	2.35383	0.0550224	0.776361
12518-289_3	Q86U86	PBRM1	1.19232	0.938589	0.70442	1.01292	2.35366	0.0550376	0.776361
8404-102_3	Q9H3K6	BOLA2	1.02019	1.0534	0.974906	1.0925	2.35392	0.0550655	0.776361
13512-28_3	O43390	HNRNPR	1.01831	1.05153	1.00212	0.991408	2.35243	0.0551781	0.776361
7696-3_3	Q14596	NBR1	0.989998	0.888566	0.900189	0.955591	2.35102	0.0552846	0.776361
7802-53_3	P42857	NSG1	1.01942	1.05011	0.892717	0.997719	2.34897	0.0555154	0.776361
13745-10_3	Q13563	PKD2	1.01247	1.04924	1.051	0.992133	2.3483	0.0555392	0.776361
13950-9_3	Q9Y5P4	COL4A3BP	0.950999	0.840318	0.893393	0.941207	2.34781	0.0555996	0.776361
12784-10_3	O95704	APBB3	0.912438	1.015	0.831517	0.984357	2.3455	0.0557523	0.776361
13963-7_3	Q9H0E2	TOLLIP	1.02743	0.866473	0.905743	0.943609	2.34519	0.0558136	0.776361
2945-25_1	P03372	ESR1	1.02731	0.982022	0.837671	1.06468	2.33987	0.0562848	0.780645
3420-21_2	Q8N1Q1	CA13	0.960072	0.837097	0.955947	0.950143	2.33629	0.0565698	0.782332
4851-25_1	P01583	IL1A	0.946312	0.99903	0.871064	1.00032	2.33308	0.0568742	0.784274
3605-77_4	P48740	MASP1	0.940403	0.975792	0.878994	1.01743	2.32855	0.0572331	0.784795
4122-12_2	Q08345	DDR1	1.11434	1.0003	1.0506	1.08309	2.32777	0.0573708	0.784795
5843-60_3	Q96KQ7	EHMT2	0.970442	0.9517	1.01003	0.905209	2.32703	0.057404	0.784795
11143-32_3	Q96PB7	OLFM3	0.917833	1.01902	0.88346	0.982153	2.32116	0.0579388	0.786067
13654-1_3	O75116	ROCK2	0.986885	0.841349	1.09679	0.922874	2.32087	0.0579821	0.786067
7916-10_3	P31151	S100A7	1.00739	1.32565	0.765884	0.767243	2.31601	0.0584628	0.786067
9127-4_3	P58743	SLC26A5	0.999459	1.04988	0.922879	0.901464	2.31482	0.058538	0.786067
9894-13_3	Q9UM54	MYO6	0.822497	0.962034	0.905184	0.908971	2.31457	0.0585442	0.786067
3627-71_4	Q495T6	MMEL1	0.956994	0.976343	0.857874	1.00392	2.3134	0.0586523	0.786067
6937-251_3	Q9BWL3	C1orf43	0.99082	1.06716	1.16201	0.993968	2.31204	0.0587956	0.786067
8446-4_3	P18509	ADCYAP1	1.07531	1.01952	1.36486	0.964392	2.31262	0.0588113	0.786067
7827-20_3	Q8TC27	ADAM32	0.972493	1.10858	1.10173	1.02678	2.29653	0.0602868	0.799083
13612-7_3	O60759	CYTIP	1.2353	1.01992	0.994087	1.03186	2.29531	0.0603679	0.799083
6433-57_3	Q96MK3	FAM20A	1.13707	1.06804	1.12424	1.0192	2.29389	0.0605033	0.799083
5736-1_3	Q5T2D2	TREML2	0.962725	0.986272	1.51422	1.0974	2.29157	0.0606908	0.799083
4978-54_2	Q9UJU6	DBNL	1.15814	0.999862	1.02862	1.14641	2.28735	0.0611297	0.799083
4706-17_2	P11171	EPB41	1.4541	0.955071	1.14946	1.25347	2.28631	0.0612301	0.799083
9823-2_3	P00374	DHFR	1.01746	1.03698	1.12714	1.01838	2.28441	0.0613961	0.799083
10336-3_3	Q9UNE7	STUB1	1.01217	0.912714	1.03604	0.924558	2.28172	0.0616925	0.799083
10365-132_3	P29460 Q9NPF7	IL12B IL23A	1.12802	1.01227	1.20325	0.954307	2.28041	0.0618022	0.799083
9526-3_3	A2RUU4	CLPSL1	0.943114	1.11608	1.04467	1.02293	2.27701	0.0620996	0.799083
6991-24_3	Q9Y231	FUT9	0.920206	0.998778	0.865866	1.03776	2.27578	0.0622026	0.799083
12963-1_3	Q5VW38	GPR107	0.973828	0.985918	1.14336	1.02622	2.27657	0.0622295	0.799083
9475-22_3	O75715	GPX5	0.920472	1.07393	1.02723	0.911832	2.27592	0.062276	0.799083
6574-11_3	O60667	FAIM3	1.16025	0.955762	1.6569	1.02028	2.27464	0.0623656	0.799083
6997-32_3	Q9ULW5	RAB26	1.01255	1.00743	1.29619	1.04096	2.27267	0.0625247	0.799083
12341-8_3	Q16828	DUSP6	0.960351	1.01858	0.902399	0.998038	2.27256	0.0625703	0.799083
6522-57_3	Q9NP70	AMBN	0.924183	1.07947	1.40838	1.01319	2.26983	0.0627881	0.799083
3741-4_3	P05113	IL5	0.958095	0.980982	0.863722	1.03801	2.2687	0.0629174	0.799083
10953-14_3	Q6UVW9	CLEC2A	1.09911	1.0203	1.07917	0.975976	2.26914	0.0629801	0.799083
6570-1_3	Q5TAT6	COL13A1	0.992391	1.00499	1.17115	1.11754	2.26472	0.0633295	0.799083
4867-15_2	P15692	VEGFA	0.956703	0.918029	1.39654	0.960832	2.26453	0.0633311	0.799083
11280-6_3	Q99259	GAD1	0.935192	0.974523	0.887192	0.965906	2.26396	0.063459	0.799083
3611-70_4	P42892	ECE1	0.927577	0.980323	0.867778	1.03623	2.26107	0.0636778	0.799164
4238-4_2	Q9HAP6	LIN7B	1.06534	1.04071	1.05071	1.04154	2.26003	0.0637995	0.799164
8864-59_3	Q5EE01	CENPW	0.92966	1.0244	0.86683	0.98284	2.25725	0.0640614	0.800349
12869-68_3	P26196	DDX6	0.936531	0.899688	0.95327	0.873174	2.2522	0.0646076	0.805071
9023-9_3	P28906	CD34	0.922424	0.997337	0.873327	0.999924	2.24819	0.0650162	0.806868
5073-30_2	Q93038	TNFRSF25	1.01949	1.08551	1.30481	1.00652	2.24713	0.065089	0.806868
13412-5_3	Q9BQY6	WFDC6	1.08098	1.00546	1.17724	1.03851	2.24603	0.0653094	0.807508
4929-55_1	P04278	SHBG	0.916084	0.874517	0.766414	0.799037	2.24123	0.0656958	0.810191
8702-42_3	Q8IYS5	OSCAR	0.864642	1.01677	0.903183	0.958824	2.23978	0.065881	0.810387
5462-62_3	O75636	FCN3	0.850867	1.07246	0.848662	1.02063	2.23744	0.066123	0.810549
11202-70_3	Q99593	TBX5	1.12679	1.0354	0.968948	1.01348	2.2355	0.0663253	0.810549
6366-38_3	Q96J42	TXNDC15	1.16816	1.06739	1.25801	0.959622	2.23459	0.0664024	0.810549
10902-53_3	Q53RT3	ASPRV1	0.993554	1.03303	0.831541	1.11222	2.22956	0.0669466	0.815114
9243-10_3	Q8N1E2	LYG1	1.00293	1.0293	0.750393	0.969874	2.22648	0.0672357	0.815177
8262-20_3	P05090	APOD	1.14732	1.01911	0.917818	0.918768	2.22372	0.0675458	0.815177
11440-58_3	O14543	SOCS3	0.957025	1.0068	0.842305	0.986633	2.22236	0.0677081	0.815177
13993-20_3	Q9H4G0	EPB41L1	1.48965	0.988121	1.18722	1.29022	2.22106	0.0678637	0.815177
11094-104_3	Q05315	CLC	0.940193	1.02187	0.901421	0.981905	2.22062	0.0678747	0.815177
11382-5_3	P53004	BLVRA	1.11016	0.905993	1.11909	1.00184	2.21543	0.0684298	0.815177
10366-11_3	P16234	PDGFRA	0.9057	0.962511	0.88323	0.946149	2.21451	0.0686015	0.815177
7918-114_3	P04745	AMY1A	1.00207	0.963994	0.675554	0.888705	2.21223	0.0687927	0.815177
8973-23_3	Q96PJ5	FCRL4	1.18234	0.948368	0.929048	0.992534	2.21186	0.0688142	0.815177
8037-53_3	Q8TBM8	DNAJB14	0.996864	1.044	0.969456	0.995054	2.21197	0.0688203	0.815177
13513-174_3	Q9Y6X2	PIAS3	0.943564	0.971983	0.85988	0.977573	2.20891	0.0691337	0.815177
7121-2_3	O43581	SYT7	1.07942	1.03856	0.996204	0.962101	2.2094	0.0691351	0.815177
10569-28_3	P11684	SCGB1A1	1.12146	1.0034	0.947007	0.980742	2.20844	0.0691666	0.815177
7970-315_3	Q13508	ART3	0.966359	0.963027	1.2387	0.90858	2.20074	0.0699889	0.821783
8048-9_3	Q8N4E7	FTMT	1.16182	1.10354	1.31966	1.15316	2.19916	0.070198	0.821783
12446-49_3	P08263	GSTA1	0.929746	1.01678	0.850755	1.02746	2.19607	0.0705215	0.821783
7756-37_3	Q9NZS2	KLRF1	0.938515	1.00556	0.868609	0.982765	2.1955	0.0706387	0.821783
6401-73_3	P55000	SLURP1	0.949407	1.0754	1.27718	1.05863	2.19487	0.0706717	0.821783
5352-11_3	Q92956	TNFRSF14	1.12097	1.0118	0.908107	0.969196	2.19459	0.0707575	0.821783
6965-19_3	Q9UHC6	CNTNAP2	1.02517	1.02815	1.15774	0.987247	2.19225	0.0709992	0.822188
12558-3_3	Q8TF42	UBASH3B	0.932307	0.862617	0.952985	0.859381	2.18993	0.0712213	0.822188
12366-16_3	P07320	CRYGD	0.938466	1.00638	0.994554	0.960983	2.18948	0.0713444	0.822188
8285-64_3	P18509	ADCYAP1	1.11854	1.07112	1.00206	1.00613	2.18778	0.0714797	0.822188
8086-49_3	Q9Y287	ITM2B	1.00597	0.965756	1.24926	1.09007	2.18236	0.0720708	0.827
8768-4_3	O95999	BCL10	0.843202	1.01904	0.917345	0.986188	2.17665	0.0727357	0.830945
4915-64_2	P69905 P68871	HBA1 HBB	1.28279	0.812257	0.999031	1.30469	2.17576	0.0729691	0.830945
5018-68_1	P30041	PRDX6	1.2337	0.989846	1.31576	1.12782	2.1724	0.0732031	0.830945
8458-16_3	P37840	SNCA	1.26068	0.945678	1.27853	1.1752	2.17176	0.0732938	0.830945
7099-33_3	Q8N475	FSTL5	0.973608	1.00918	0.904342	0.989201	2.16935	0.0735712	0.830945
6974-6_3	P04233	CD74	1.04953	1.03966	1.18048	1.01943	2.16886	0.0736462	0.830945
13473-55_3	P23677	ITPKA	0.946447	0.998264	0.893137	0.996383	2.16743	0.0737923	0.830945
5659-11_3	P20396	TRH	0.935939	1.02945	0.945683	1.0016	2.16769	0.0738561	0.830945
2948-58_2	P10912	GHR	1.2068	1.0374	0.892984	1.01458	2.16551	0.0739776	0.830945
5114-65_3	P16471	PRLR	0.997815	1.04204	0.889647	0.992137	2.16263	0.0742934	0.831419
6583-67_3	Q9UK55	SERPINA10	1.04763	0.990548	0.795303	1.02153	2.16199	0.0744038	0.831419
5615-62_3	Q8WUF8	FAM172A	0.95807	1.04516	1.01373	0.955388	2.16113	0.074541	0.831419
13532-25_3	Q8N9A8	CNEP1R1	0.962192	1.04226	0.970057	0.998037	2.15832	0.0748883	0.831725
12432-23_3	Q9HB71	CACYBP	1.04346	0.862214	0.955617	1.01305	2.15776	0.0749161	0.831725
12374-8_3	Q15102	PAFAH1B3	1.23785	0.967494	1.36699	1.1185	2.156	0.0751598	0.832499
4548-4_2	P21217	FUT3	1.08094	1.04544	0.924054	1.09286	2.14661	0.0763078	0.843263
5106-52_3	Q04721	NOTCH2	0.892075	1.084	0.952995	1.03908	2.14161	0.0768865	0.847549
11284-24_3	Q6GTX8	LAIR1	0.959335	1.02137	0.957099	0.973188	2.13948	0.0770856	0.847549
9873-17_3	P11474	ESRRA	1.04094	1.03598	1.00403	1.05188	2.13711	0.0773897	0.847549
8899-75_3	Q9HAW9	UGT1A8	0.929912	1.03706	1.17719	0.979368	2.13731	0.0774041	0.847549
4254-6_2	Q8IVD9	NUDCD3	0.995989	0.881238	0.974343	0.948149	2.13191	0.0779648	0.851303
3173-49_2	Q02083	NAAA	0.785434	0.812669	0.978025	0.853564	2.13049	0.0781197	0.851303
12436-84_3	P78417	GSTO1	1.14584	1.00501	1.10525	1.0684	2.12836	0.0784532	0.851303
8367-142_3	Q86XK7	VSIG1	0.979182	1.04301	1.15637	0.990734	2.12832	0.0784586	0.851303
13594-158_3	Q9UJY5	GGA1	0.920214	0.891143	0.932002	0.949126	2.12168	0.0792368	0.854964
6123-69_3	P04637	TP53	0.932383	0.997506	0.851021	0.992286	2.11833	0.0797277	0.854964
10506-53_3	O15173	PGRMC2	1.00627	0.930173	0.930818	0.982988	2.11816	0.0797492	0.854964
5744-12_3	Q9BUN1	MENT	1.18031	0.984446	1.11742	1.08758	2.11647	0.0798838	0.854964
4917-62_1	P06756 P18084	ITGAV ITGB5	0.834956	0.96571	1.39197	0.87056	2.11398	0.0802319	0.854964
13447-42_3	Q5BIV9	SPRN	0.850353	0.989019	0.786946	0.984752	2.11166	0.0805028	0.854964
9237-54_3	P11117	ACP2	1.07424	0.986752	0.887566	1.13331	2.11061	0.0806532	0.854964
12696-166_3	O60678	PRMT3	1.11924	1.05112	1.01411	0.945934	2.11058	0.080676	0.854964
4124-24_2	P0DMV8	HSPA1A	1.37017	0.971489	0.997592	0.981185	2.1099	0.0807244	0.854964
12574-36_3	P20800	EDN2	0.963311	1.03667	1.47781	0.99506	2.11024	0.0807382	0.854964
5252-33_3	Q9HCR9	PDE11A	0.969199	0.985305	0.880666	1.00336	2.10931	0.0807615	0.854964
9530-6_3	Q9NZU5	LMCD1	0.992076	1.05998	1.13506	1.00242	2.10687	0.0811055	0.855446
8070-88_3	P78352	DLG4	1.26749	0.961008	0.973627	0.952424	2.10493	0.0813323	0.855446
6416-8_3	Q86XP6	GKN2	0.990188	1.10692	1.28162	1.05056	2.10484	0.0813433	0.855446
10621-26_3	Q569H4	PRR16	1.27058	0.997134	1.03423	1.02426	2.10346	0.0815755	0.856006
6653-58_3	Q08722	CD47	1.08976	1.03072	1.02706	1.04493	2.09989	0.0819915	0.856534
12807-89_3	Q7Z6I6	ARHGAP30	1.02465	1.04153	0.983695	1.02892	2.09804	0.0822093	0.856534
5739-75_3	P60985	KRTDAP	0.880915	0.985399	0.947768	0.975403	2.09762	0.0822631	0.856534
12476-50_3	Q9NQ88	TIGAR	0.915488	0.999015	0.849553	1.00149	2.09715	0.0823418	0.856534
7266-4_3	Q86WD7	SERPINA9	0.917765	0.999476	0.922556	0.991302	2.09292	0.0828675	0.858693
14048-7_3	Q9NPH3	IL1RAP	0.808509	0.963372	0.974685	0.864186	2.08982	0.0832311	0.858693
14107-1_3	P49914	MTHFS	0.834523	0.89628	0.8038	0.990508	2.08967	0.0833254	0.858693
7717-95_3	P13569	CFTR	0.98068	1.00631	0.857984	1.04229	2.08981	0.0833647	0.858693
4718-5_2	P23284	PPIB	0.925504	0.972018	0.844181	1.02875	2.08814	0.083485	0.858693
14272-43_3	Q9UKA2	FBXL4	0.935891	1.0211	1.1853	1.0027	2.08399	0.0840834	0.858693
7007-24_3	Q9Y296	TRAPPC4	1.01943	1.02643	1.2108	0.9856	2.08328	0.0841374	0.858693
14132-21_3	Q9UM44	HHLA2	0.862386	0.990008	0.817184	1.00493	2.08253	0.0842363	0.858693
4717-55_2	P08700	IL3	0.957354	0.969799	0.952443	1.01144	2.08158	0.0843799	0.858693
7779-86_3	Q9NPF2	CHST11	0.873955	0.979358	0.892632	0.987356	2.07765	0.0848388	0.858693
4324-33_2	P09228	CST2	1.13979	0.916769	1.81438	1.1341	2.07642	0.0849836	0.858693
3413-50_2	Q16548	BCL2A1	0.893468	0.974092	0.939031	1.00561	2.07619	0.0850704	0.858693
14077-6_3	O75636	FCN3	0.965614	1.03666	0.996051	1.04599	2.07534	0.0851822	0.858693
3591-51_3	P55285	CDH6	0.934243	0.977603	0.859874	1.03269	2.07464	0.0852368	0.858693
8067-21_3	Q9Y6H6	KCNE3	1.21627	1.02961	1.09159	0.99434	2.07385	0.0853995	0.858693
6119-14_3	Q7Z304	MAMDC2	0.969697	0.990953	0.872949	0.991278	2.0724	0.0855155	0.858693
6389-57_3	Q9H467	CUEDC2	1.04405	1.11063	1.19416	1.10101	2.07191	0.0856001	0.858693
10054-3_3	Q9H2C0	GAN	0.922556	1.04334	0.834934	0.98209	2.06934	0.0859606	0.860505
8078-15_3	Q5I0X4	C6orf226	1.00177	1.01073	1.20167	0.977091	2.0671	0.0863384	0.861992
11365-17_3	Q6N022	TENM4	0.962462	0.990618	1.10529	1.01005	2.06479	0.0866286	0.861992
8783-216_3	Q7Z434	MAVS	0.978779	1.09945	1.25175	1.03153	2.06397	0.0866996	0.861992
9355-26_3	Q9UQV4	LAMP3	0.95507	1.08037	1.02415	1.03836	2.06262	0.0869011	0.861992
10795-32_3	P40933	IL15	0.933801	1.12337	0.986862	0.980442	2.06167	0.0870098	0.861992
8829-4_3	P30533	LRPAP1	0.918848	1.03624	0.985761	1.03325	2.05462	0.0880448	0.868583
14256-4_3	Q75N90	FBN3	1.05013	0.9801	1.19477	0.967524	2.05105	0.088475	0.868583
4435-66_2	Q6UWV6	ENPP7	0.755361	0.970021	1.11119	1.34087	2.05024	0.0885275	0.868583
6575-79_3	Q8N6G6	ADAMTSL1	0.971886	1.02115	0.981382	1.05033	2.04702	0.0890288	0.868583
10823-19_3	Q6UW56	ATRAID	1.07043	1.1039	1.21566	1.0514	2.0469	0.0890451	0.868583
3324-51_1	Q9HBG7	LY9	1.0429	1.05408	1.2739	1.19015	2.04634	0.0890839	0.868583
9099-19_3	O00445	SYT5	0.903531	1.01284	0.897887	1.01269	2.04634	0.0891227	0.868583
4271-75_2	Q99471	PFDN5	1.20768	0.95723	1.06858	0.993766	2.04631	0.0891274	0.868583
12498-12_3	O14907	TAX1BP3	1.00499	0.938591	0.911578	1.01715	2.04447	0.089362	0.868977
8008-28_3	O00198	HRK	0.793007	0.994717	0.821521	0.908617	2.04331	0.0895612	0.868977
12669-30_3	Q76N89	HECW1	1.07814	1.01963	1.07065	0.990874	2.04133	0.0897786	0.868977
10058-1_3	P54725	RAD23A	1.04785	0.941248	1.14096	0.999709	2.04076	0.0898969	0.868977
4212-5_3	Q9UBC2	EPS15L1	0.989382	0.89678	0.902544	0.965312	2.03948	0.0900757	0.868977
3897-61_1	Q96GD0	PDXP	1.23594	0.96089	1.02697	1.11325	2.03758	0.0903408	0.86978
10956-82_3	P23434	GCSH	0.987474	1.02823	0.893266	1.02853	2.03498	0.0907241	0.871717
10547-42_3	P37287	PIGA	0.958833	0.966201	0.97083	1.01247	2.03346	0.0909382	0.872023
8817-29_3	Q7Z7K6	CENPV	1.1471	1.03799	0.996063	1.07049	2.02966	0.0914546	0.87351
5117-14_3	Q96MS0	ROBO3	1.03366	1.05497	0.881307	1.02107	2.0291	0.0915145	0.87351
3481-87_1	Q9NQW7	XPNPEP1	1.31087	0.935485	1.02115	1.06813	2.02808	0.091641	0.87351
9854-36_3	P15121	AKR1B1	1.19234	0.921178	1.11879	1.1467	2.02629	0.0918563	0.873822
13599-15_3	Q7Z6M1	RABEPK	1.06421	1.01379	1.22226	1.0214	2.0248	0.0920873	0.874281
4133-54_2	P10144	GZMB	1.14052	1.0269	1.00605	1.01234	2.02037	0.0927597	0.874465
10513-13_3	Q9Y2W7	KCNIP3	1.10407	1.1316	1.02217	1.10846	2.01944	0.0929934	0.874465
6904-14_3	O43300	LRRTM2	1.05737	0.990278	1.31476	0.997165	2.0173	0.0931622	0.874465
13053-6_3	Q9UN76	SLC6A14	0.928721	1.00461	0.800611	1.026	2.01689	0.0932214	0.874465
5350-14_2	Q9Y625	GPC6	0.953919	0.9856	0.899952	1.02274	2.01687	0.0933024	0.874465
12406-119_3	O95661	DIRAS3	0.972501	1.01256	0.816521	0.975593	2.01568	0.0934357	0.874465
13126-52_3	Q02487	DSC2	1.01056	0.957194	1.26822	0.974151	2.01336	0.0937319	0.874465
3213-65_2	P14543	NID1	0.888823	1.08309	1.07711	0.99904	2.01302	0.0937632	0.874465
8244-16_3	Q9BYC5	FUT8	1.66105	0.991362	0.864878	1.03462	2.01263	0.093877	0.874465
9865-40_3	P63146	UBE2B	1.04363	1.04424	1.16409	0.980422	2.01201	0.0939672	0.874465
9358-3_3	P01135	TGFA	0.950638	1.04729	1.40007	1.02338	2.00825	0.0945938	0.874465
10668-5_3	Q12846	STX4	0.954702	0.861033	0.871046	0.923159	2.00688	0.0947746	0.874465
10000-28_3	P43320	CRYBB2	0.944027	0.926104	0.88612	0.949722	2.00374	0.0951954	0.874465
12916-3_3	P56278	MTCP1	0.965716	0.977676	0.90486	0.951992	2.00246	0.0953636	0.874465
12578-13_3	P61204	ARF3	1.00545	0.896179	1.30008	0.976482	2.00199	0.095493	0.874465
3294-55_2	P0CG37	CFC1	1.13166	0.962209	0.975449	1.03409	1.99989	0.0957437	0.874465
10635-33_3	A6NKW6	FAM159B	1.06265	0.820934	0.825054	0.860799	1.99877	0.0958705	0.874465
6276-16_3	P09958	FURIN	1.02319	1.00424	0.895114	0.980884	1.99646	0.0962712	0.874465
8098-37_3	P24557	TBXAS1	0.936029	1.00581	0.883568	1.01794	1.99606	0.0962919	0.874465
5124-62_3	Q9UMF0	ICAM5	0.84041	0.969235	1.08176	0.905909	1.9909	0.0970419	0.874465
8447-11_3	Q9UBU3	GHRL	0.944222	1.00966	0.943727	0.974063	1.98733	0.0976376	0.874465
4931-59_1	P13726	F3	0.915121	1.01088	1.13287	0.940372	1.98577	0.0978524	0.874465
3622-33_4	Q99538	LGMN	0.960814	0.984049	0.899891	1.02667	1.98516	0.0979057	0.874465
3363-31_4	P41240	CSK	0.953182	0.837023	0.966931	0.93969	1.9848	0.0980385	0.874465
10800-15_3	P50454	SERPINH1	1.05427	0.979175	0.891675	1.18469	1.98401	0.0980989	0.874465
12488-9_3	Q9ULC4	MCTS1	1.13924	1.0643	1.24425	1.04018	1.98305	0.0982639	0.874465
8851-42_3	Q6P995	FAM171B	0.940303	0.987603	0.947568	0.948106	1.9824	0.0983243	0.874465
13519-112_3	Q86VW2	ARHGEF25	1.0024	1.03883	1.09572	0.9861	1.98202	0.0984799	0.874465
7897-75_3	Q92796	DLG3	0.951981	1.01437	0.842065	0.996426	1.9812	0.0985248	0.874465
3828-54_2	Q9NRA1	PDGFC	0.990481	1.07933	1.03936	1.00872	1.98131	0.0985879	0.874465
13954-9_3	Q96EK6	GNPNAT1	0.882192	0.89418	0.896404	0.939382	1.97839	0.0989731	0.874465
9116-28_3	A8MVW5	HEPACAM2	1.0304	1.02973	1.06627	0.978773	1.978	0.0989933	0.874465
13996-16_3	Q96CD2	PPCDC	0.940153	1.03225	1.07584	0.990277	1.97681	0.0992542	0.874465
9723-105_3	Q9H8L6	MMRN2	1.0308	1.00193	1.21814	1.01601	1.97571	0.0993623	0.874465
6285-71_3	Q14165	MLEC	0.990942	0.943236	1.03019	0.995296	1.97421	0.0995925	0.874465
8631-13_3	Q96PL5	ERMAP	1.10142	1.06411	0.928378	1.01643	1.9698	0.100353	0.874465
2706-69_2	P05543	SERPINA7	1.00812	0.936386	1.02192	1.00207	1.96732	0.100657	0.874465
8255-34_3	Q9Y6F6	MRVI1	1.02604	0.863314	1.00405	0.913671	1.96595	0.100869	0.874465
13405-61_3	P20155	SPINK2	0.900144	1.06141	1.16355	0.938053	1.96621	0.100909	0.874465
11851-21_3	Q9NZC2	TREM2	1.01739	1.06537	0.987431	1.01635	1.96551	0.100937	0.874465
14042-11_3	Q8N474	SFRP1	0.821698	0.858623	1.15087	1.05493	1.9651	0.101001	0.874465
10041-3_3	P41235	HNF4A	1.05242	1.09707	1.21968	0.955896	1.96429	0.101088	0.874465
13603-7_3	Q8TAC1	RFESD	0.90633	0.989258	0.839145	1.01603	1.96444	0.101104	0.874465
7240-2_3	Q14703	MBTPS1	0.96006	1.03655	1.13755	0.97498	1.96472	0.101119	0.874465
8827-1_3	O43736	ITM2A	0.880778	0.999028	0.795707	0.993495	1.96426	0.101172	0.874465
2575-5_5	P41159	LEP	1.23244	1.04159	0.811128	1.05777	1.96392	0.101184	0.874465
8971-9_3	Q9ULB1	NRXN1	0.95856	0.987686	0.908203	0.975256	1.96255	0.101399	0.874465
13544-9_3	Q92619	HMHA1	0.869177	0.885189	0.883817	0.993859	1.96226	0.101444	0.874465
8271-24_3	A8MXK1	VSTM5	0.952837	0.999994	0.955895	0.964237	1.96004	0.101791	0.874465
11592-1_3	Q15717	ELAVL1	1.06661	0.927701	1.12847	0.953277	1.95915	0.10195	0.874465
11539-4_3	P56134	ATP5J2	0.947924	1.00214	0.886091	0.99169	1.95868	0.102004	0.874465
10970-3_3	Q13508	ART3	0.955053	0.944678	1.25391	0.883569	1.95709	0.102235	0.874465
11649-3_3	Q8IYB5	SMAP1	1.04554	0.964587	0.911316	0.973703	1.95718	0.10226	0.874465
8819-3_3	P18065	IGFBP2	0.814168	0.952625	1.34414	0.830431	1.955	0.102545	0.874465
10001-7_3	P04049	RAF1	1.09659	0.950629	0.985436	0.975354	1.95539	0.102562	0.874465
11242-33_3	P22735	TGM1	0.991883	1.07694	1.10946	1.00471	1.95404	0.102774	0.874465
10063-10_3	Q9NW38	FANCL	1.00221	1.03556	1.03358	0.997296	1.95346	0.102887	0.874465
4359-87_1	O43781	DYRK3	0.986304	0.991535	0.906634	1.02912	1.95307	0.102888	0.874465
13719-19_3	O96013	PAK4	0.965569	0.933455	1.05806	0.924262	1.95239	0.103037	0.874465
8041-5_3	Q8NAU1	FNDC5	1.11313	1.05755	1.23806	1.2348	1.94986	0.103418	0.874465
6340-10_3	Q86YW7	GPHB5	0.965949	1.11703	1.41803	1.02673	1.94833	0.103642	0.874465
12690-33_3	Q9P0V9	2018-09-10	1.00531	1.02181	1.14029	1.0282	1.94741	0.103789	0.874465
7939-1_3	A1A4F0	PQLC2L	1.03468	1.03511	0.840961	0.975575	1.94765	0.10379	0.874465
10832-24_3	Q9UBX8	B4GALT6	1.01691	0.91193	0.906576	0.915932	1.94691	0.103888	0.874465
7967-38_3	A6NI47	POTEM	1.15132	0.999101	1.03445	0.955152	1.94623	0.104036	0.874465
13242-134_3	Q9BYB0	SHANK3	0.739716	0.845407	0.882895	0.882221	1.94516	0.104168	0.874465
7077-9_4	Q9ULY5	CLEC4E	1.02358	1.03674	1.07024	0.958789	1.94171	0.104741	0.876294
13430-50_3	Q13336	SLC14A1	0.945899	0.995763	0.816689	0.9903	1.94067	0.104831	0.876294
13066-42_3	Q6P2E9	EDC4	0.981279	0.966305	1.01433	1.04169	1.93762	0.105363	0.876294
12633-3_3	P43378	PTPN9	1.03449	1.03889	1.12546	1.05995	1.93693	0.105535	0.876294
13941-82_3	O95363	FARS2	0.961479	1.03254	0.905317	1.01165	1.93221	0.106202	0.876294
7761-125_3	Q9Y259	CHKB	1.00721	0.954305	0.95702	1.10586	1.93067	0.106533	0.876294
2972-57_2	P18075	BMP7	0.985932	1.06938	1.26919	1.07409	1.92942	0.106677	0.876294
12426-19_3	Q9H8S9	MOB1A	0.962843	0.997922	0.889098	1.01117	1.92887	0.106808	0.876294
10803-22_3	Q9Y5G2	PCDHGB2	1.22469	1.01944	1.2004	1.01722	1.9291	0.10681	0.876294
2730-58_2	Q29983	MICA	1.27572	0.864151	1.1225	1.19412	1.92733	0.107001	0.876294
10734-339_3	Q9H3Q3	GAL3ST2	1.17156	1.03287	1.33422	0.885832	1.92665	0.107192	0.876294
9899-28_3	O43896	KIF1C	0.975888	1.04826	0.997126	0.983217	1.92569	0.107371	0.876294
5611-56_3	Q8NET1	DEFB108B	0.852079	1.00229	0.999827	0.923858	1.92558	0.10739	0.876294
8343-224_3	Q9BWT3	PAPOLG	0.934062	0.881693	0.893303	0.914336	1.92506	0.107435	0.876294
9838-4_3	Q15797	SMAD1	1.0353	1.03508	1.11241	0.995393	1.92409	0.107575	0.876294
7167-102_3	Q9P0L0	VAPA	0.950413	0.889293	1.33385	0.989051	1.92314	0.107812	0.876294
2611-72_2	Q06418	TYRO3	0.976207	1.02069	1.22038	1.00511	1.92247	0.107842	0.876294
2570-72_5	P18065	IGFBP2	0.791094	0.934826	1.27678	0.830488	1.91895	0.108387	0.876294
12659-13_3	Q9NTK5	OLA1	1.24001	0.936275	1.10923	1.02796	1.91829	0.108536	0.876294
6966-144_3	P61266	STX1B	1.01139	1.03409	1.06528	0.982531	1.91753	0.108702	0.876294
12632-14_3	P18440	NAT1	0.867813	0.996666	0.876128	1.03374	1.91645	0.108842	0.876294
12497-29_3	Q9BRJ7	NUDT16L1	1.25668	0.964288	0.864965	0.994888	1.91572	0.108945	0.876294
12376-85_3	P55273	CDKN2D	0.963941	0.901806	0.952657	0.961904	1.91515	0.109041	0.876294
7153-66_3	Q9NPE2	NGRN	0.975693	1.04187	1.02608	0.960158	1.91382	0.109283	0.876294
7766-25_3	Q12836	ZP4	0.922903	1.00203	0.893526	0.996072	1.91358	0.109303	0.876294
5034-79_1	P07478	PRSS2	0.824595	1.17946	0.971724	0.986105	1.91265	0.109459	0.876294
11267-11_3	P15941	MUC1	0.852107	1.04356	0.884659	1.08728	1.91293	0.109473	0.876294
8019-73_3	Q9NZ72	STMN3	1.16433	1.00734	1.03367	1.01368	1.91197	0.109614	0.876294
4786-58_3	P30085	CMPK1	0.936111	0.994355	0.891726	1.04171	1.91112	0.109697	0.876294
13688-2_3	Q8WWF8	CAPSL	0.968975	1.08851	0.998061	0.96709	1.91036	0.109904	0.876488
8791-151_3	P35218	CA5A	1.00776	0.990831	0.865841	1.00459	1.90776	0.110343	0.877088
4987-17_1	P24071	FCAR	0.970455	1.01814	0.882078	0.989268	1.9075	0.110346	0.877088
10529-19_3	Q9NW07	ZNF358	0.96427	1.03327	0.978451	1.06805	1.90229	0.111252	0.882511
13942-140_3	Q96BD6	SPSB1	0.946609	0.975664	0.860935	0.999517	1.9012	0.111397	0.882511
4474-19_2	P62979	RPS27A	1.02438	0.938039	1.108	1.04513	1.89951	0.111726	0.88339
12665-16_3	Q12905	ILF2	0.915242	1.03195	0.935779	0.991306	1.89818	0.111954	0.88339
4482-66_2	P01031 P13671	C5 C6	1.09599	1.03357	0.955248	0.934076	1.89568	0.112363	0.88339
9050-170_3	Q9BUV0	RSRP1	0.971341	1.02981	1.06663	0.961466	1.89398	0.112676	0.88339
4721-54_2	Q07654	TFF3	1.27493	0.917377	1.12192	0.867722	1.89214	0.112954	0.88339
10080-9_3	Q14232	EIF2B1	1.52757	0.96638	1.02616	1.0704	1.89113	0.113149	0.88339
2961-1_2	P04070	PROC	0.943534	0.984516	0.837891	0.980955	1.88802	0.113648	0.88339
13482-14_3	A5YKK6	CNOT1	1.04438	0.873267	0.874737	0.918695	1.88739	0.113798	0.88339
13988-67_3	Q9HBL8	NMRAL1	0.883196	1.0186	0.870472	0.959203	1.88629	0.113989	0.88339
11355-10_3	Q9GZV4	EIF5A2	0.831014	0.895999	0.941666	0.917554	1.884	0.114349	0.88339
12564-9_3	Q9Y221	NIP7	0.96797	1.03922	0.915949	0.982218	1.88108	0.114921	0.88339
12423-38_3	Q9NQ94	A1CF	1.0522	1.06771	0.996088	0.990186	1.87988	0.115153	0.88339
9856-22_3	P49366	DHPS	1.10902	0.927641	1.47316	0.787664	1.8791	0.115269	0.88339
4963-19_1	P56211	ARPP19	0.950921	1.0284	1.07307	1.00671	1.87849	0.115357	0.88339
4959-2_1	O95994	AGR2	0.950121	1.01107	0.887329	1.00415	1.87795	0.115453	0.88339
9847-21_3	Q9GZN2	TGIF2	1.16434	0.972705	0.80123	1.05601	1.87512	0.116013	0.88339
5960-49_3	Q8TD33	SCGB1C1	0.903425	1.09589	1.38062	1.0017	1.87401	0.116128	0.88339
9468-8_3	Q12907	LMAN2	1.0244	0.984679	1.26743	0.964093	1.87329	0.116256	0.88339
9490-3_3	Q8N8J7	C4orf32	1.01893	1.02405	1.16681	1.02949	1.87336	0.116285	0.88339
12694-28_3	Q9UNQ2	DIMT1	1.20478	1.06094	0.897197	0.965168	1.87305	0.11634	0.88339
12834-3_3	Q9H3M0	KCNF1	0.955178	1.01131	0.909154	1.00185	1.87156	0.116564	0.88339
5066-134_3	Q08708	CD300C	1.09531	1.03226	1.16835	0.936166	1.87144	0.116567	0.88339
5459-33_3	P01037	CST1	1.06099	1.01883	1.7088	1.11143	1.87176	0.11657	0.88339
8381-18_4	Q6NUM9	RETSAT	1.0153	1.02581	1.03985	0.968069	1.87153	0.11661	0.88339
12365-108_3	Q9Y265	RUVBL1	0.931669	1.01593	0.902713	0.971923	1.86957	0.116939	0.88339
3874-8_1	P68036	UBE2L3	1.10634	0.950549	0.961312	1.04502	1.86616	0.117612	0.88339
13088-397_3	P35070	BTC	0.972016	0.966309	0.906082	0.979581	1.8649	0.117756	0.88339
10070-22_3	P16885	PLCG2	1.24484	0.943488	0.930584	1.01697	1.86444	0.117879	0.88339
13948-50_3	O75899	GABBR2	0.903878	0.975751	0.848274	1.01263	1.86285	0.118146	0.88339
10819-108_3	P23142	FBLN1	1.08461	0.987422	1.07494	0.913179	1.86099	0.118442	0.88339
10552-88_3	O43908	KLRC4	1.11067	1.02481	1.22621	1.05453	1.86073	0.118569	0.88339
11986-30_3	Q99460	PSMD1	0.961572	1.03097	1.19576	0.999426	1.86035	0.118637	0.88339
10064-12_3	O75884	RBBP9	0.938516	1.00849	0.927782	0.989942	1.86011	0.118641	0.88339
4566-24_3	Q6UXX9	RSPO2	0.903371	0.980458	0.843961	0.940331	1.85993	0.118714	0.88339
2436-49_4	Q9H2A7	CXCL16	1.04892	1.01175	1.1036	0.953472	1.85946	0.118739	0.88339
9874-28_3	P42772	CDKN2B	1.066	1.02041	1.08952	0.990348	1.85834	0.118941	0.88339
11167-6_3	Q13613	MTMR1	0.898942	1.01725	0.864843	0.92882	1.8569	0.119244	0.88339
13488-3_3	P53367	ARFIP1	0.911001	0.977391	0.922628	0.991352	1.85645	0.119305	0.88339
6456-17_3	Q00889	PSG6	0.988768	1.03971	0.958672	1.01531	1.85684	0.119315	0.88339
10798-4_3	Q496F6	CD300E	0.81417	1.01206	0.790408	0.993517	1.85591	0.119383	0.88339
8933-84_3	Q06413	MEF2C	0.975122	0.965706	0.896667	0.984016	1.85555	0.11953	0.88339
12830-4_3	O00422	SAP18	1.17732	0.990021	1.03882	1.0397	1.85329	0.119902	0.88339
13464-8_3	Q8N912	NRAC	0.954449	0.996663	0.835445	1.01305	1.85233	0.120038	0.88339
9114-84_3	Q5DID0	UMODL1	0.929272	1.00209	0.98544	0.964906	1.85246	0.120073	0.88339
3350-53_2	Q9UQM7	CAMK2A	1.05492	0.874249	1.03636	1.03405	1.85077	0.120323	0.88339
10361-25_3	P00973	OAS1	0.919646	1.08398	1.13883	0.992767	1.85079	0.12042	0.88339
8589-13_3	Q9H5V8	CDCP1	0.895228	1.02108	0.845217	1.03238	1.84932	0.120569	0.88339
4925-54_2	P45452	MMP13	0.952573	0.971659	0.967378	1.06327	1.85003	0.120581	0.88339
2994-71_2	Q9HB29	IL1RL2	0.948695	1.01904	0.988376	1.04292	1.84928	0.120636	0.88339
11124-9_3	P21333	FLNA	0.882561	0.977087	0.880561	0.925453	1.84894	0.120739	0.88339
12880-1_3	Q7L0J3	SV2A	0.991116	1.0448	0.966631	1.00258	1.84758	0.120929	0.883418
13449-25_3	Q15427	SF3B4	0.949193	0.970486	0.900509	0.935306	1.84643	0.121182	0.883418
3629-60_4	Q9Y5S2	CDC42BPB	0.962079	0.985561	0.884516	1.02461	1.84553	0.121308	0.883418
10014-31_3	O43623	SNAI2	1.0919	1.02489	1.05956	0.999766	1.84492	0.121482	0.883418
9090-9_3	Q96C24	SYTL4	0.795559	0.813929	0.811047	0.898656	1.84258	0.121895	0.885079
11587-5_3	Q8IWI9	MGA	0.916878	0.997541	0.834424	0.972867	1.8412	0.12209	0.88515
13628-58_3	Q14449	GRB14	0.960324	0.996779	0.890881	1.01621	1.83722	0.122852	0.888131
14116-129_3	P26447	S100A4	1.20145	0.925046	1.21835	0.988433	1.83548	0.123198	0.888131
5307-12_3	P00740	F9	0.907704	1.00895	0.792574	0.945339	1.83465	0.123375	0.888131
7999-23_3	P49961	ENTPD1	1.08845	0.990692	1.1041	1.08119	1.83406	0.123445	0.888131
6257-56_3	Q99674	CGREF1	0.853908	1.04726	1.06342	1.02859	1.83342	0.123545	0.888131
8089-173_3	P22736	NR4A1	0.958716	1.03506	0.953725	0.984088	1.83203	0.123827	0.888131
3839-60_2	O00170	AIP	0.983739	0.980532	0.865771	1.01238	1.83119	0.123966	0.888131
12358-6_3	P78318	IGBP1	1.19943	0.952029	1.20457	1.04005	1.83108	0.124048	0.888131
8007-19_3	P07858	CTSB	0.768063	0.990172	1.17294	0.893348	1.82993	0.124184	0.888131
8318-13_3	Q7Z699	SPRED1	1.30012	0.928384	1.0108	1.01405	1.82757	0.124651	0.888131
12826-5_3	Q92911	SLC5A5	0.933533	1.06093	0.763747	1.16422	1.8274	0.124765	0.888131
4128-27_2	O00175	CCL24	1.02569	1.0286	1.06873	1.05239	1.82656	0.124842	0.888131
13652-2_3	O75674	TOM1L1	1.00463	0.969655	0.946749	1.00416	1.82529	0.125123	0.888131
11926-23_3	Q6PD74	AAGAB	0.834665	0.819944	0.924142	0.900286	1.8252	0.125141	0.888131
7881-244_3	Q8N5Y8	PARP16	0.857299	1.01513	0.844727	1.01346	1.82323	0.125455	0.888131
7115-5_3	P04279	SEMG1	0.991385	1.09647	1.18455	1.09646	1.82336	0.125471	0.888131
3209-69_1	Q9NQ76	MEPE	1.027	0.982411	0.875023	1.08922	1.82168	0.125811	0.889229
7180-114_3	P01570	IFNA14	1.04096	1.0444	1.069	0.983893	1.81951	0.126248	0.890999
8249-124_3	Q9UM73	ALK	0.997275	1.04309	1.0664	1.06067	1.81792	0.126554	0.891017
9748-31_3	P21266	GSTM3	0.874371	0.861428	0.873273	0.925889	1.81724	0.126623	0.891017
2989-17_2	P01579	IFNG	1.09107	0.959511	0.955299	1.04295	1.81664	0.126821	0.891096
12034-28_3	Q01518	CAP1	1.18573	0.929197	1.29044	0.778676	1.81273	0.127474	0.894094
9328-55_3	Q29980	MICB	1.05354	0.925616	1.29402	0.979897	1.81239	0.127621	0.894094
3403-1_2	P20231	TPSB2	1.21194	1.04097	1.48449	1.11138	1.80775	0.128443	0.898537
3379-29_1	P41743	PRKCI	1.22872	0.928937	1.002	1.00475	1.8047	0.129078	0.899984
2900-53_3	Q16627	CCL14	0.900039	1.0591	0.915091	0.895195	1.80398	0.12918	0.899984
3310-62_1	P31994	FCGR2B	0.723194	1.1781	0.811656	1.13876	1.80336	0.1293	0.899984
5624-66_3	P41439	FOLR3	1.06462	1.06344	1.26089	0.989044	1.80285	0.129524	0.899984
7860-9_3	Q5GLZ8	HERC4	0.913996	0.994305	0.836896	0.978474	1.79799	0.13036	0.899984
6975-52_3	O95295	SNAPIN	0.972283	0.99068	0.894406	0.979257	1.7972	0.130555	0.899984
5813-58_3	P01588	EPO	0.931943	1.11069	0.815096	0.988944	1.79692	0.130672	0.899984
6547-83_3	O60235	TMPRSS11D	0.955809	1.04238	0.928791	1.03688	1.79702	0.130674	0.899984
8093-13_3	Q6NSJ0	KIAA1161	0.998741	1.04256	1.31208	1.10358	1.79684	0.130689	0.899984
10076-1_3	O00189	AP4M1	0.964989	0.970203	1.04266	0.957012	1.79611	0.130793	0.899984
3022-4_2	P16410	CTLA4	1.30034	1.02735	1.119	1.10704	1.79594	0.130866	0.899984
7625-27_3	P27348	YWHAQ	1.07106	0.985059	0.88886	0.995712	1.79543	0.130907	0.899984
3351-1_1	Q13554	CAMK2B	1.04389	0.842007	1.04537	0.995265	1.79342	0.131285	0.901288
4992-49_1	P28799	GRN	1.02662	1.01767	1.23022	0.980859	1.79097	0.131754	0.901517
12718-43_3	Q9Y237	PIN4	0.950988	0.899981	1.06063	1.05193	1.79103	0.131762	0.901517
9058-1_3	Q9BVV7	TIMM21	0.974808	1.04663	1.02276	1.03907	1.79062	0.131885	0.901517
3181-50_2	P25774	CTSS	1.13966	1.04917	1.22186	0.997751	1.78953	0.132103	0.901517
5486-73_3	P13598	ICAM2	0.997661	1.01326	0.978255	1.07733	1.78829	0.13235	0.901517
11458-30_3	Q15365	PCBP1	0.991409	0.935034	1.03464	0.963036	1.7838	0.133295	0.901517
14084-191_3	Q9Y6W8	ICOS	0.97517	1.09399	1.30008	0.989897	1.78254	0.133508	0.901517
11629-36_3	Q9BUZ4	TRAF4	0.929014	1.03467	1.15274	1.03163	1.78228	0.133602	0.901517
5751-14_3	Q6P1Q0	LETMD1	0.994692	1.05841	1.03344	1.0228	1.78111	0.133819	0.901517
5758-49_3	Q9UKQ9	KLK9	0.992469	1.0332	1.0198	0.981832	1.77875	0.134297	0.901517
9536-16_3	Q14507	EDDM3A	1.01094	0.969046	1.13753	0.955476	1.77804	0.134401	0.901517
7909-37_3	P04278	SHBG	0.99275	0.956691	0.829365	0.907902	1.77801	0.134407	0.901517
9970-7_3	Q92575	UBXN4	0.994564	0.922466	0.910088	0.999599	1.77764	0.134481	0.901517
10398-110_3	Q15327	ANKRD1	1.03404	1.00296	1.12988	1.04163	1.77513	0.135035	0.901517
11493-169_3	Q96FJ2	DYNLL2	0.978224	0.886301	0.961291	0.95652	1.77401	0.135264	0.901517
6491-59_3	Q9H2R5	KLK15	0.916752	0.992027	0.928976	1.06702	1.77384	0.135277	0.901517
14294-61_3	Q9UIS9	MBD1	0.881923	0.965547	0.830237	1.07981	1.77232	0.135548	0.901517
13228-75_3	Q00987	MDM2	0.916183	1.00122	0.919669	1.04465	1.77235	0.135584	0.901517
10010-10_3	Q14457	BECN1	0.975143	1.03076	1.11748	1.02787	1.77212	0.135631	0.901517
7792-58_3	Q9GZT6	CCDC90B	0.988254	1.0186	0.880549	1.01667	1.77184	0.135647	0.901517
8892-14_3	Q5VY43	PEAR1	0.951394	1.06708	0.98886	1.02034	1.77169	0.135759	0.901517
12399-194_3	Q8IVM0	CCDC50	0.990188	1.02293	1.21822	1.0111	1.77043	0.135957	0.901517
8644-46_3	P09668	CTSH	1.01013	0.941034	1.17516	0.973227	1.76954	0.136139	0.901517
2668-70_2	P07384 P04632	CAPN1 CAPNS1	1.07158	0.964133	1.15886	0.968905	1.76953	0.136162	0.901517
12630-8_3	P53365	ARFIP2	0.93028	0.984137	1.24734	1.01761	1.76839	0.136337	0.901517
9762-14_3	P50552	VASP	0.917885	0.875173	0.901908	0.992819	1.76853	0.136367	0.901517
3052-8_2	P48023	FASLG	1.04215	1.04501	1.25403	1.05124	1.76865	0.136405	0.901517
4480-59_2	P01024	C3	1.34127	1.12045	1.01197	1.28428	1.76458	0.137164	0.905281
7198-197_3	O75063	FAM20B	0.949959	0.954	1.1399	0.950662	1.76195	0.137692	0.90587
7769-29_3	P78314	SH3BP2	1.09693	0.874985	0.950636	0.968056	1.76179	0.137745	0.90587
5112-73_3	P41217	CD200	0.944583	1.02209	0.907573	0.992582	1.76073	0.138007	0.90587
7136-107_3	P02100	HBE1	1.02332	1.01843	1.14456	0.998033	1.76033	0.138111	0.90587
13734-22_3	Q8IU54	IFNL1	1.18625	1.00861	0.948254	0.996651	1.75928	0.138309	0.90587
12699-28_3	P50990	CCT8	0.951445	1.01448	1.34359	1.25499	1.7586	0.138389	0.90587
6504-65_3	Q9Y4K0	LOXL2	0.954026	1.02298	1.16502	1.0691	1.75742	0.138636	0.906245
12702-13_3	Q9HAT8	PELI2	0.911162	0.979545	1.0449	0.952426	1.75227	0.139801	0.912615
5082-51_3	Q9NP60	IL1RAPL2	0.980037	1.01003	0.900417	0.977256	1.74922	0.140363	0.914298
11608-5_3	Q9GZQ8	MAP1LC3B	1.06035	0.974564	1.19068	0.951606	1.74863	0.140488	0.914298
13435-31_3	Q6UXL0	IL20RB	0.932005	0.893229	0.697419	1.35147	1.74765	0.140778	0.914298
8228-10_3	Q6UW78	UQCC3	1.00733	1.05821	0.963643	0.956356	1.74738	0.140835	0.914298
10701-30_3	P55289	CDH12	1.01099	1.01352	0.805999	1.02648	1.74615	0.141014	0.914298
12387-7_3	P50479	PDLIM4	1.43653	1.04256	0.937559	1.06565	1.74347	0.141648	0.915409
12014-19_3	Q03393	PTS	1.38616	0.94949	1.17674	0.975906	1.74298	0.141712	0.915409
7962-11_3	P0C7L1	SPINK8	0.925035	0.989247	0.865935	0.997939	1.74245	0.141885	0.915409
9829-91_3	Q06520	SULT2A1	0.9702	1.0762	1.07197	1.08272	1.7415	0.142089	0.915409
6107-3_3	Q9UNI1	CELA1	1.05315	1.03604	1.48251	1.22648	1.73676	0.143007	0.915409
7927-16_3	Q9BVH7	ST6GALNAC5	0.90232	1.00507	1.29255	0.993155	1.7356	0.143378	0.915409
14085-28_3	P35225	IL13	0.989979	1.00101	0.860975	0.992159	1.73494	0.143479	0.915409
11890-2_3	Q86XK7	VSIG1	1.10533	0.894725	1.15757	1.05324	1.73459	0.143513	0.915409
8780-2_3	Q9P2E7	PCDH10	0.899573	1.05512	1.02136	0.999838	1.73369	0.143709	0.915409
8396-42_3	Q6GMR7	FAAH2	1.05716	1.00094	1.26497	1.00569	1.73369	0.143709	0.915409
8825-4_3	Q9UKJ1	PILRA	0.953708	1.01021	1.05876	0.966949	1.73355	0.143843	0.915409
9068-17_3	Q5VZ66	JAKMIP3	0.935748	0.979987	0.938055	1.00741	1.73284	0.143873	0.915409
6907-17_3	Q8N6Q1	TMCO5A	0.947866	1.04688	1.00563	1.01222	1.73316	0.143885	0.915409
8320-5_3	Q9NWH9	SLTM	0.911592	1.0513	1.06689	0.997756	1.73242	0.144025	0.915409
13574-50_3	Q92730	RND1	1.00012	1.0447	1.08395	1.07543	1.73238	0.144055	0.915409
7247-1_3	Q5T7V8	GORAB	1.07424	1.01978	1.19589	1.01256	1.72889	0.144812	0.919001
11211-7_3	Q15813	TBCE	0.892979	0.892127	0.977359	0.960526	1.7264	0.145315	0.919879
9959-60_3	Q9UK28	TMEM59L	1.01586	1.01776	1.13713	1.00638	1.72631	0.145335	0.919879
8756-41_3	Q9UJ90	KCNE5	0.985803	1.07414	0.942548	0.988628	1.72439	0.145756	0.920251
12740-55_3	Q99581	FEV	0.977076	0.900867	0.861603	0.961072	1.72428	0.145779	0.920251
9063-9_3	Q6Q788	APOA5	0.981467	1.116	1.04636	1.02901	1.7217	0.146367	0.92275
2831-29_1	Q9UBX7	KLK11	1.12559	1.01302	1.09922	1.11735	1.72068	0.14657	0.922814
11476-43_3	Q9UN37	VPS4A	1.00335	0.931712	0.903468	0.943092	1.71349	0.148143	0.930459
3592-4_3	Q14012	CAMK1	0.943456	0.980489	0.910175	0.996395	1.71243	0.148381	0.930459
5265-12_3	O75791	GRAP2	0.998904	0.972721	0.916161	1.00855	1.71244	0.148418	0.930459
13503-19_3	O75915	ARL6IP5	0.930889	0.974085	0.885605	0.966961	1.70962	0.149028	0.930459
3344-60_4	P01008	SERPINC1	0.932171	0.974486	1.19485	0.962004	1.70827	0.14931	0.930459
4920-10_1	P61626	LYZ	1.18028	1.04279	1.18593	0.932157	1.70735	0.149537	0.930459
4258-15_2	Q9UQ80	PA2G4	1.17897	0.958528	1.2794	1.09199	1.70654	0.149719	0.930459
2645-54_1	Q05513	PRKCZ	1.03824	0.978155	0.8149	1.08984	1.70647	0.149735	0.930459
7175-4_3	Q9Y5H1	PCDHGA2	0.928366	0.977417	0.797075	1.07529	1.70525	0.15005	0.930459
8790-6_3	P15289	ARSA	0.950699	1.05476	1.06476	1.01442	1.70377	0.150406	0.930459
11226-16_3	Q05086	UBE3A	0.807451	0.925847	0.815255	0.956286	1.70245	0.15058	0.930459
10528-2_3	P16444	DPEP1	1.01036	1.03786	1.15314	0.985149	1.70221	0.150696	0.930459
12888-18_3	O75446	SAP30	1.05265	1.01001	0.896228	1.14576	1.70182	0.150803	0.930459
13958-5_3	Q8TBY0	RBM46	1.08566	1.00869	0.9149	0.935854	1.70142	0.150853	0.930459
5693-6_3	P48304	REG1B	0.941542	1.03847	0.993734	1.00328	1.70099	0.151034	0.930459
9993-11_3	O43296	ZNF264	0.939629	0.972269	0.873067	0.977538	1.69712	0.151831	0.930459
8221-19_3	P14174	MIF	1.16487	0.914447	1.3282	1.17288	1.69563	0.152171	0.930459
4862-63_1	Q13873	BMPR2	0.974032	0.996083	0.943467	1.042	1.69487	0.152384	0.930459
4560-34_2	P06239	LCK	1.30318	0.889327	1.05104	1.09015	1.69426	0.152524	0.930459
3852-19_2	P25685	DNAJB1	1.048	0.947218	0.940881	1.10132	1.69214	0.152969	0.930459
8353-15_3	O60939	SCN2B	0.919055	0.992906	1.14984	1.0581	1.69118	0.153271	0.930459
10040-63_3	Q9H3D4	TP63	1.02149	1.06391	1.05786	1.0136	1.69081	0.153314	0.930459
5822-22_3	P39905	GDNF	0.995106	0.988752	1.19835	0.979869	1.69018	0.153439	0.930459
12993-21_3	Q8TAT6	NPLOC4	0.901893	0.907317	0.939982	0.96705	1.69004	0.153471	0.930459
8259-25_3	O43505	B3GNT1	1.07777	0.980211	1.01154	0.942754	1.68966	0.153642	0.930459
6992-67_3	P02042	HBD	1.0075	0.994274	1.20071	1.01133	1.68824	0.153885	0.930459
12486-8_3	Q9NS18	GLRX2	0.947585	1.00259	0.904629	0.947417	1.68697	0.154178	0.930459
12450-42_3	Q15126	PMVK	0.884661	0.990324	0.938347	0.966849	1.68671	0.154259	0.930459
12396-19_3	Q6NVY1	HIBCH	0.933655	0.921537	0.761979	0.864375	1.68583	0.154441	0.930459
3508-78_3	O00626	CCL22	1.05033	1.08126	0.969323	1.09759	1.68501	0.154633	0.930459
13713-164_3	Q96IW7	SEC22A	0.861962	0.91821	1.10654	0.912314	1.68429	0.154779	0.930459
9363-11_3	Q8WUE5	CT55	0.973968	0.966054	0.924136	0.972257	1.68241	0.155257	0.930459
5259-2_3	O43318 Q15750	MAP3K7 TAB1	0.98322	0.988539	0.887067	1.00642	1.68061	0.155634	0.930459
11617-1_3	P20701	ITGAL	0.955608	0.998354	0.936467	1.02745	1.67973	0.155879	0.930459
9182-3_3	Q07954	LRP1	0.903142	0.947194	0.984206	0.918591	1.67965	0.155919	0.930459
8520-8_3	Q9UKF2	ADAM30	0.971442	1.02408	0.99741	0.949517	1.67945	0.155987	0.930459
8046-9_3	P09382	LGALS1	1.01933	0.995339	0.934502	1.05172	1.67837	0.156156	0.930459
3881-49_2	P63167	DYNLL1	1.14297	1.04797	0.999401	1.00761	1.67828	0.156303	0.930459
6918-183_3	P06307	CCK	0.923289	1.02988	1.14666	0.970526	1.67727	0.156476	0.930459
5677-15_3	Q6UXQ4	C2orf66	0.972558	0.979177	0.835702	0.9987	1.67682	0.156499	0.930459
7081-2_4	O00481	BTN3A1	1.03182	0.989882	1.21169	0.974632	1.6765	0.156615	0.930459
2622-18_1	P30519	HMOX2	1.03448	0.892994	0.937293	1.0036	1.67514	0.156912	0.930459
8097-77_3	Q5VXI9	LIPN	0.965798	1.03874	0.937065	0.99463	1.67504	0.156937	0.930459
13103-125_3	P0DML2 P0DML3	CSH1 CSH2	0.935236	0.987041	0.842928	0.995118	1.67475	0.157004	0.930459
9347-13_3	Q8TB96	ITFG1	0.978478	1.0513	0.969327	0.952118	1.67475	0.157067	0.930459
13590-1_3	Q9Y3B8	REXO2	1.18833	0.989904	1.3417	1.04975	1.67428	0.157135	0.930459
9594-30_3	Q8TAD4	SLC30A5	0.922504	0.897157	0.931125	1.02797	1.67371	0.157269	0.930459
8894-80_3	Q99729	HNRNPAB	0.97175	0.907324	0.753205	0.973057	1.67266	0.157536	0.930459
11872-9_3	Q9Y5G3	PCDHGB1	1.01788	1.00239	1.31923	1.08722	1.67224	0.157636	0.930459
4567-82_2	O60880	SH2D1A	0.955639	0.991213	0.759709	1.01236	1.67117	0.157868	0.930459
7131-8_3	P11597	CETP	1.1488	0.985199	0.861854	0.946734	1.67105	0.157898	0.930459
12619-14_3	P35813	PPM1A	0.986183	1.02925	0.925395	1.02281	1.67026	0.158084	0.930459
11190-129_3	Q96TA2	YME1L1	0.949132	1.03371	0.932761	1.02186	1.6704	0.158091	0.930459
5870-23_2	Q92934	BAD	1.25601	1.00456	1.0876	1.06732	1.66727	0.158832	0.9326
9841-197_3	P22234	PAICS	1.07734	1.01338	1.19179	1.07652	1.66722	0.158844	0.9326
3488-64_2	P04040	CAT	1.1089	0.956007	0.930398	1.11053	1.66491	0.159333	0.933022
9870-17_3	P23381	WARS	1.01165	1.00185	1.2114	0.947374	1.66484	0.159368	0.933022
8485-7_3	Q14145	KEAP1	0.932596	1.00455	0.833546	0.998325	1.66412	0.159501	0.933022
9793-145_3	Q8TDY8	IGDCC4	0.935262	0.952139	1.00772	0.900259	1.66157	0.16013	0.934804
4284-18_3	Q14498	RBM39	1.34136	0.980636	0.867439	1.02144	1.66146	0.160196	0.934804
8352-26_3	Q96PQ1	SIGLEC12	0.89723	0.989189	0.846485	1.02582	1.65944	0.16062	0.935145
6259-60_3	P61916	NPC2	1.02247	1.0237	1.24293	1.00901	1.65941	0.160646	0.935145
14597-5_3	Q9H3T2	SEMA6C	0.970282	0.97599	1.13004	1.0346	1.65807	0.16103	0.936246
8263-64_3	Q8TAI1	TYMSOS	0.93493	1.03117	0.843304	1.00192	1.65559	0.161544	0.936478
12595-11_3	P28289	TMOD1	1.25194	0.947279	1.41486	1.04831	1.65423	0.161954	0.936478
6508-68_3	O95969	SCGB1D2	1.08384	1.0244	1.03587	1.04906	1.65365	0.162054	0.936478
3367-8_3	Q9UGM5	FETUB	1.1198	0.987644	0.803491	0.954639	1.65122	0.162623	0.936478
11547-84_3	O15146	MUSK	1.17328	1.03727	0.897301	0.980286	1.65105	0.162746	0.936478
12508-9_3	Q9Y3E7	VPS24	0.936761	0.902341	0.933802	0.958241	1.65056	0.162803	0.936478
3045-72_2	P21246	PTN	0.874986	0.922211	1.21899	0.986331	1.64662	0.163741	0.936478
5132-71_3	Q6UWB1	IL27RA	1.00943	1.0529	1.05245	1.03052	1.64679	0.163742	0.936478
6993-8_3	P21589	NT5E	1.01119	1.04933	1.08297	0.98044	1.64702	0.163748	0.936478
13723-6_3	P22301	IL10	1.0297	0.965828	0.818517	0.973561	1.64628	0.163845	0.936478
14049-17_3	P13232	IL7	0.894455	1.07504	0.978753	1.00441	1.64433	0.164323	0.936478
9851-9_3	P15090	FABP4	1.13658	1.10039	1.02677	1.10393	1.64396	0.164374	0.936478
9394-19_3	Q9Y646	CPQ	0.902317	0.967078	1.17357	0.958941	1.64351	0.164545	0.936478
11490-42_3	P11441	UBL4A	0.956072	0.896865	0.955396	1.00417	1.64326	0.164565	0.936478
6081-52_3	Q9UKZ9	PCOLCE2	0.965251	0.978537	1.29605	1.01333	1.64208	0.164833	0.936478
13041-47_3	Q9BUZ4	TRAF4	0.97738	0.977966	0.952978	0.991088	1.64165	0.165001	0.936478
14034-22_3	P09758	TACSTD2	0.982708	0.986877	1.13061	0.986266	1.64109	0.165099	0.936478
11140-56_3	P02452	COL1A1	0.741259	0.969235	0.944155	1.00492	1.641	0.16512	0.936478
9573-108_3	Q6PKC3	TXNDC11	0.949228	1.03125	1.11412	1.02315	1.6412	0.165152	0.936478
7183-102_3	Q6UXH0	C19orf80	1.07394	0.993973	1.01736	0.994299	1.6402	0.165358	0.936478
4455-89_2	Q08431	MFGE8	0.90429	0.915907	1.47867	0.990737	1.63914	0.165579	0.936478
8339-72_3	P07492	GRP	0.99727	1.03008	1.00046	0.963804	1.63946	0.165583	0.936478
7965-25_3	P09105	HBQ1	0.967547	0.924609	0.908299	1.004	1.63852	0.165712	0.936478
9984-12_3	Q96EC8	YIPF6	1.01133	1.0215	0.999937	0.964118	1.6377	0.165935	0.936478
8015-144_3	Q9Y6H1	CHCHD2	1.0879	0.988498	0.964688	1.01298	1.63783	0.165963	0.936478
8250-2_3	Q12913	PTPRJ	1.01436	1.01103	1.09597	0.960314	1.63676	0.166165	0.936514
10660-33_3	Q9H1N7	SLC35B3	1.17584	1.02646	1.03522	0.984635	1.63612	0.166406	0.936769
10391-1_3	Q9Y5C1	ANGPTL3	0.862111	1.04792	1.55166	0.961318	1.63458	0.166706	0.937354
8947-268_3	Q9ULI3	HEG1	0.876269	0.970404	1.05707	0.928865	1.63172	0.167522	0.938889
10842-7_3	Q9P109	GCNT4	0.854535	1.01578	0.852238	0.963022	1.62854	0.168171	0.938889
10692-48_3	Q8N1N2	DYNAP	0.960633	0.974185	0.845044	1.02039	1.62791	0.16837	0.938889
10695-12_3	Q8IUB3	WFDC10B	0.951854	0.989434	0.882371	0.942339	1.62754	0.168482	0.938889
10762-2_3	A4D1S0	KLRG2	1.17523	1.00267	1.1997	1.16952	1.62734	0.168492	0.938889
12764-3_3	Q92556	ELMO1	0.964557	0.925524	0.88502	0.896052	1.62695	0.168589	0.938889
11217-16_3	Q13363	CTBP1	0.926114	0.982542	1.29084	0.930197	1.6256	0.168928	0.938889
8305-18_3	Q8IWU5	SULF2	0.995867	1.04668	1.0467	1.01594	1.62509	0.169077	0.938889
14689-3_3	P55735	SEC13	0.987134	0.990958	0.985424	1.08181	1.62444	0.16922	0.938889
13634-209_3	O00625	PIR	0.99797	0.9497	1.21137	1.09011	1.62451	0.169223	0.938889
5651-50_3	Q13046	PSG7	0.960485	1.03541	1.06936	1.05485	1.62428	0.169322	0.938889
6069-71_3	Q8NBJ7	SUMF2	1.00697	1.00048	0.997114	1.03301	1.62432	0.169334	0.938889
6896-3_3	Q8NEQ5	C1orf162	0.953687	1.03449	0.89147	0.990154	1.62238	0.169801	0.940136
9108-48_3	P23582	NPPC	0.94518	0.980801	0.958987	0.947823	1.62186	0.169952	0.940136
2682-68_1	P10809	HSPD1	0.995113	1.03841	0.857253	1.0291	1.61947	0.170536	0.941641
13596-3_3	O00194	RAB27B	0.933551	0.909749	0.999055	0.934833	1.6186	0.170716	0.941641
7958-15_3	Q6UWL6	KIRREL2	0.948496	1.02635	0.922959	0.985079	1.61812	0.170919	0.941641
3469-74_1	P51812	RPS6KA3	1.07018	0.877775	0.966421	0.955091	1.61741	0.171038	0.941641
9842-2_3	P35222	CTNNB1	1.03288	0.941686	1.20757	1.01941	1.61608	0.171396	0.941641
3617-80_4	Q04756	HGFAC	0.759224	1.03257	0.895833	1.02431	1.61568	0.171459	0.941641
4342-10_3	P05362	ICAM1	1.07631	0.981659	1.34979	1.10883	1.61464	0.171685	0.941641
3449-58_2	P29622	SERPINA4	0.953726	0.970863	1.07251	0.98219	1.61368	0.17201	0.941641
11203-97_3	P30613	PKLR	1.22649	0.924569	1.3489	1.00565	1.61377	0.17205	0.941641
5660-51_3	P08294	SOD3	1.00503	0.978568	1.40611	0.940733	1.61241	0.172354	0.941641
10045-47_3	Q13618	CUL3	1.24597	0.990547	1.07027	1.0104	1.60973	0.173002	0.941641
9590-10_3	O14548	COX7A2L	1.40413	0.960596	1.01573	1.09426	1.60718	0.173677	0.941641
3521-16_2	P01215 P01222	CGA TSHB	0.760413	1.09752	1.20938	0.80464	1.60673	0.173713	0.941641
3221-54_1	Q8N474	SFRP1	0.815358	0.871307	0.880917	0.824671	1.60631	0.173861	0.941641
9638-2_3	Q495A1	TIGIT	0.807302	0.968405	1.08706	0.83496	1.6063	0.173904	0.941641
14696-45_3	P20231	TPSB2	1.08464	1.01632	1.141	1.06156	1.60525	0.174173	0.941641
9123-18_3	Q8N350	DOS	0.989713	1.02118	1.10394	1.00603	1.60515	0.174241	0.941641
7124-18_3	Q9HBE4	IL21	0.953351	1.04916	1.00484	1.07653	1.60434	0.17439	0.941641
2700-56_2	P07225	PROS1	1.04119	1.02259	0.965198	1.09651	1.60438	0.174398	0.941641
10809-14_3	Q12918	KLRB1	0.944952	0.998158	1.23718	0.993116	1.60407	0.174459	0.941641
11161-5_3	Q8N0X7	SPG20	0.990254	0.911462	0.925783	0.982225	1.60248	0.174871	0.941641
10354-57_3	P40763	STAT3	0.884947	1.07719	1.27343	1.07037	1.60164	0.175068	0.941641
6079-59_3	Q8TE99	ACPL2	0.950726	1.01661	0.883184	0.991758	1.59954	0.175576	0.941641
13592-22_3	P40261	NNMT	1.24596	0.985336	1.19789	0.81077	1.59877	0.175795	0.941641
2992-59_2	Q96F46	IL17RA	1.01518	0.940908	0.813664	0.946985	1.5981	0.175971	0.941641
6324-11_3	Q92874	DNASE1L2	1.32069	0.956619	0.97097	0.965363	1.59814	0.176001	0.941641
5671-1_3	P17538	CTRB1	0.657718	1.12873	0.798184	0.969708	1.59749	0.17613	0.941641
8897-3_3	A6NM11	LRRC37A2	0.92659	1.00054	0.875548	1.00865	1.59777	0.176136	0.941641
13044-5_3	Q99816	TSG101	0.946365	0.908736	1.04772	1.02506	1.59611	0.17651	0.941641
11107-25_3	Q9P273	TENM3	0.962157	1.0271	0.995458	1.04741	1.59607	0.176562	0.941641
8959-61_3	P78536	ADAM17	1.01288	1.03749	1.04185	0.991365	1.59589	0.176587	0.941641
12001-7_3	Q07157	TJP1	0.968433	1.05521	1.35649	1.01207	1.59581	0.176649	0.941641
12577-100_3	P39748	FEN1	0.966971	1.0283	0.986295	1.03347	1.59547	0.176718	0.941641
14708-59_3	P07360	C8G	0.928798	0.997609	0.866541	0.992164	1.59419	0.176992	0.942055
6563-78_3	Q9Y5H2	PCDHGA11	1.31237	0.976191	0.986058	0.957271	1.59282	0.177391	0.942693
8236-8_3	Q8TCD1	C18orf32	1.0579	1.03872	0.937619	0.955106	1.59229	0.177551	0.942693
12934-1_3	Q9UII4	HERC5	0.932634	1.01304	0.930325	1.04812	1.59112	0.17782	0.942693
10835-25_3	Q9UNA3	A4GNT	1.00764	1.07143	0.90115	1.05761	1.59063	0.178008	0.942693
7191-32_3	Q14BN4	SLMAP	1.0534	0.944368	1.00734	0.94303	1.5891	0.178371	0.942693
10480-33_3	P13987	CD59	0.877578	1.03427	0.861614	0.985461	1.5886	0.178464	0.942693
12603-87_3	Q13310	PABPC4	1.01013	0.940526	1.00727	0.958175	1.58706	0.17889	0.942693
11560-76_3	Q14934	NFATC4	1.03092	1.02391	1.07141	0.994945	1.58698	0.178932	0.942693
7871-16_3	Q24JP5	TMEM132A	1.00859	0.929076	1.13373	1.00566	1.5862	0.179119	0.942693
8487-62_3	P01876 P01877	IGHA1 IGHA2	1.1274	1.13514	0.991522	0.933847	1.58594	0.179147	0.942693
8296-117_3	Q7Z4H8	KDELC2	1.07309	0.953793	1.20582	1.01377	1.58488	0.179469	0.942693
3581-53_3	P02765	AHSG	0.962413	0.968066	0.857122	0.99033	1.58478	0.179476	0.942693
13095-51_3	P05451	REG1A	0.936974	0.998717	1.45229	0.971227	1.58416	0.179701	0.942841
14684-17_3	P17655	CAPN2	0.999194	0.972176	0.963699	1.03166	1.58309	0.179986	0.943303
6605-17_3	P35858	IGFALS	0.995428	0.92075	1.10566	1.0252	1.58109	0.180479	0.944848
12510-3_3	Q9ULZ2	STAP1	0.962517	1.02384	0.890374	0.990755	1.5799	0.180776	0.945017
14061-48_3	O14788	TNFSF11	1.00161	1.05447	1.05166	0.998868	1.57949	0.180906	0.945017
13479-8_3	A8MVW0	FAM171A2	0.926596	1.01112	0.871959	0.964591	1.57609	0.181777	0.947596
8385-248_3	Q04756	HGFAC	0.797525	1.05325	1.02699	1.07297	1.57617	0.181796	0.947596
7019-13_3	O75326	SEMA7A	1.09843	0.983415	1.17256	1.03459	1.57422	0.18234	0.949397
11699-16_3	Q12974	PTP4A2	1.09747	0.939846	1.17582	1.15402	1.57161	0.183005	0.950037
8838-10_3	Q6P4E1	CASC4	0.962753	1.01987	1.01567	0.976665	1.57066	0.183302	0.950037
9383-24_3	Q15782	CHI3L2	0.998857	1.01743	1.22572	1.01137	1.57047	0.183314	0.950037
11486-26_3	Q15697	ZNF174	0.93367	1.02471	0.902067	0.996362	1.5705	0.183346	0.950037
8646-61_3	Q86VH4	LRRTM4	1.03308	1.04386	1.03116	0.990248	1.57009	0.183456	0.950037
14203-3_3	P20073	ANXA7	1.47493	0.945719	1.2431	1.11898	1.56725	0.184206	0.951484
14711-27_3	Q15828	CST6	0.950024	1.00234	1.27472	0.962269	1.56725	0.184225	0.951484
12838-28_3	Q9H1R2	DUSP15	1.01123	1.01678	1.24554	1.07038	1.56709	0.184331	0.951484
10741-22_3	P09603	CSF1	1.1207	0.919307	0.999385	0.980861	1.56531	0.184735	0.952539
14037-18_3	Q9H6Z4	RANBP3	1.03698	0.906066	0.918847	0.975291	1.56116	0.185889	0.952742
8051-10_3	Q8N302	AGGF1	0.996209	1.01904	1.13894	1.05721	1.56098	0.185959	0.952742
14095-1_3	P26718	KLRK1	0.918357	1.02718	0.897123	0.979273	1.55917	0.186396	0.952742
14655-1_3	Q9NVM6	DNAJC17	1.10993	0.92392	0.948426	1.00789	1.5589	0.18653	0.952742
4374-45_2	Q99988	GDF15	1.03066	1.0968	1.09585	1.07009	1.55841	0.186604	0.952742
11147-17_3	Q86YW5	TREML1	0.979929	1.08465	0.991899	1.07363	1.55857	0.186641	0.952742
8014-359_3	Q5SRI9	MANEA	0.935368	1.0103	0.929707	0.99901	1.5586	0.186654	0.952742
12437-18_3	Q6PHR2	ULK3	0.95701	1.02922	0.973742	0.986762	1.557	0.187014	0.952742
5623-11_3	Q8TDQ1	CD300LF	0.956919	1.00815	0.916141	0.985543	1.55655	0.187176	0.952742
12885-42_3	Q14995	NR1D2	0.954045	0.990766	1.1062	1.05738	1.55602	0.187323	0.952742
10447-18_3	Q9H361	PABPC3	1.15756	1.00376	1.10503	1.07314	1.55565	0.187366	0.952742
4982-54_1	P19957	PI3	0.859666	1.08904	1.44601	1.08158	1.55489	0.187614	0.952742
9474-22_3	P07307	ASGR2	0.923391	1.04291	1.27523	1.04142	1.55515	0.187645	0.952742
12990-39_3	Q99759	MAP3K3	1.16063	0.906674	0.862095	1.01098	1.5544	0.187752	0.952742
12795-2_3	Q969W8	ZNF566	0.974543	1.00117	0.920541	0.972571	1.55392	0.187884	0.952742
11540-37_3	O43524	FOXO3	1.08246	1.02976	0.916553	1.01732	1.55364	0.18796	0.952742
9449-150_3	P04003	C4BPA	1.15788	1.0344	1.10658	1.06193	1.5514	0.188541	0.953265
9234-8_3	Q9GZX9	TWSG1	0.993425	0.984117	1.15119	1.01115	1.55126	0.188622	0.953265
6955-68_3	Q13596	SNX1	1.03472	1.01021	1.15518	0.986152	1.54967	0.189064	0.953265
2867-52_2	P31749 P31751 Q9Y243	AKT1 AKT2 AKT3	1.18107	0.941643	1.07069	1.00912	1.54912	0.189178	0.953265
11081-1_3	P21695	GPD1	1.0522	0.997237	1.14171	1.12339	1.54895	0.189224	0.953265
13109-82_3	Q7Z3B1	NEGR1	0.987993	0.97139	1.07884	0.962042	1.54684	0.189814	0.953265
4801-13_3	P22079	LPO	1.03615	0.90852	1.04968	0.950172	1.54645	0.189963	0.953265
9832-33_3	Q93099	HGD	1.11773	1.02512	1.10153	1.02212	1.546	0.190089	0.953265
10039-32_3	P00491	PNP	1.29054	0.954059	1.4488	1.0841	1.54581	0.19014	0.953265
9859-180_3	P21673	SAT1	1.04394	1.03872	0.986408	1.03335	1.5447	0.190493	0.953265
14205-6_3	Q96MH2	HEXIM2	0.923035	0.929193	0.859143	0.997108	1.54386	0.190668	0.953265
9584-105_3	Q9HC36	RNMTL1	0.944969	1.02589	1.13802	0.964928	1.54375	0.190719	0.953265
3059-50_2	Q9Y275	TNFSF13B	1.02781	1.04957	1.06263	1.03764	1.54351	0.190765	0.953265
3222-11_2	Q14563	SEMA3A	0.97831	0.98864	0.851613	0.992112	1.5432	0.190852	0.953265
9340-17_3	Q9NWM8	FKBP14	1.12515	0.906523	1.0366	0.980874	1.54214	0.191169	0.953851
10721-76_3	Q9UN71	PCDHGB4	1.11996	1.02964	1.23473	0.968463	1.54094	0.191527	0.954643
6930-95_3	P61647	ST8SIA6	0.942155	1.02234	1.04664	0.986923	1.53967	0.191885	0.955116
3684-78_3	P21757	MSR1	0.965478	0.997309	0.894917	1.00001	1.53842	0.192218	0.955116
3758-63_3	P04070	PROC	0.885415	0.942399	0.927806	1.01124	1.53836	0.192256	0.955116
10471-25_3	Q9H3W5	LRRN3	0.9246	0.986924	0.922485	1.0394	1.53756	0.192421	0.955116
8330-1_3	Q86VZ4	LRP11	1.09942	1.01461	1.27199	0.96215	1.53649	0.192724	0.95563
8858-21_3	Q9NR55	BATF3	0.950166	1.02139	0.997141	0.988308	1.53492	0.19325	0.957249
7006-4_3	Q9BXS0	COL25A1	0.967719	1.07108	1.06707	1.03315	1.5317	0.194146	0.957689
8246-9_3	Q8NBP7	PCSK9	0.870732	0.966132	1.18725	0.963417	1.52863	0.194944	0.957689
5631-83_3	P12872	MLN	0.87501	1.14738	0.662558	0.901471	1.5283	0.19504	0.957689
3412-7_1	P10415	BCL2	1.02727	0.959432	0.887437	1.04496	1.52799	0.195187	0.957689
13032-1_3	Q14457	BECN1	0.967136	1.01281	1.09456	0.991613	1.52778	0.195247	0.957689
14603-51_3	J3QR46	KIAA0040	0.999723	1.02742	1.10517	1.07279	1.52633	0.195642	0.957689
12597-68_3	Q9H1Y0	ATG5	1.25506	0.953142	0.942554	0.934789	1.52556	0.195965	0.957689
13494-6_3	Q8N5B7	CERS5	0.899743	1.01137	0.929952	0.957775	1.52493	0.196044	0.957689
13054-87_3	P35080	PFN2	0.976547	1.00299	0.881859	1.0025	1.5249	0.196054	0.957689
5249-31_3	O94768	STK17B	0.944844	0.994148	0.911959	1.03417	1.52449	0.196132	0.957689
14703-6_3	P58294	PROK1	0.933065	1.01783	0.950552	1.06634	1.52471	0.196147	0.957689
9106-87_3	Q5XG99	LYSMD4	0.952346	1.02998	1.05877	0.996391	1.52424	0.196304	0.957689
10756-34_3	Q969E3	UCN3	0.943785	0.934925	1.00159	0.977886	1.52383	0.196421	0.957689
6168-11_3	P04637	TP53	1.06524	1.04751	1.18087	1.08081	1.52353	0.196429	0.957689
7219-152_3	P38571	LIPA	1.4453	0.992774	1.0135	0.985158	1.52351	0.196454	0.957689
3608-12_5	Q9UHL4	DPP7	0.96491	0.974161	0.87937	0.976558	1.52341	0.196541	0.957689
6899-37_3	Q9H0N5	PCBD2	1.13065	0.966443	1.12291	1.08659	1.52123	0.197171	0.958779
8755-202_3	P04440 P13763 P01916 P04232	HLA-DPB1	0.932047	0.99779	0.869889	1.01007	1.51988	0.197462	0.958779
4973-18_1	Q13489	BIRC3	0.950378	1.03051	1.10144	1.02138	1.51976	0.197619	0.958779
9952-57_3	Q00059	TFAM	1.01207	1.02885	1.17761	0.96307	1.51844	0.197961	0.958779
14334-3_3	P35243	RCVRN	1.04865	1.02835	1.14729	1.04272	1.51759	0.198247	0.958779
6440-31_3	Q13361	MFAP5	0.957357	1.02694	1.17693	1.03929	1.51707	0.198317	0.958779
8304-50_3	O00300	TNFRSF11B	1.235	1.02645	1.09431	1.03669	1.51682	0.198353	0.958779
10454-99_3	Q9Y2G8	DNAJC16	0.883009	0.910489	0.955742	0.842193	1.5169	0.198368	0.958779
2860-19_2	P52292	KPNA2	1.06728	1.01228	1.03463	1.03424	1.51531	0.19883	0.96004
13547-5_3	P34969	HTR7	1.06082	1.05848	1.09338	1.04071	1.51376	0.199341	0.960909
10427-2_3	Q9Y6J6	KCNE2	1.11366	1.09588	1.13794	1.03671	1.51325	0.199411	0.960909
10382-1_3	Q9Y5C1	ANGPTL3	0.958095	1.04231	1.22118	0.948419	1.50901	0.200673	0.964312
6715-63_3	P10696	ALPPL2	0.934439	1.04743	0.983654	1.00682	1.50843	0.200882	0.964312
6934-8_3	P59861	DEFB131	0.948026	1.03769	1.2521	1.0794	1.50735	0.201201	0.964312
2750-3_2	P02647	APOA1	0.971602	0.946812	0.925327	1.00174	1.50586	0.201581	0.964312
2838-53_1	Q9ULZ9	MMP17	1.02981	0.971686	0.907443	1.02937	1.50585	0.201583	0.964312
4498-62_2	P13591	NCAM1	0.982238	0.919012	1.0787	0.945741	1.50549	0.201692	0.964312
3723-1_2	P16860	NPPB	0.969321	1.02727	0.991035	0.975463	1.50554	0.201716	0.964312
12848-9_3	Q92974	ARHGEF2	0.916455	1.01039	0.857907	0.99679	1.50525	0.201762	0.964312
8907-11_3	Q9Y4X1	UGT2A1	0.915515	0.998774	0.907316	1.00249	1.50437	0.20204	0.964312
6948-82_3	Q92562	FIG4	0.968333	1.02563	1.16121	0.988256	1.5019	0.202812	0.964312
11454-87_3	O75821	EIF3G	1.03213	0.922201	0.932581	0.966364	1.50144	0.202949	0.964312
4150-75_2	P00747	PLG	1.01453	1.0253	0.9879	1.05168	1.50128	0.202994	0.964312
5460-60_3	Q9UMR2	DDX19B	1.06222	0.944522	1.0418	0.983492	1.50111	0.203007	0.964312
3466-8_2	P17612	PRKACA	1.19712	0.9485	1.07174	1.0357	1.50104	0.203068	0.964312
12670-15_3	O60671	RAD1	0.978141	0.984814	0.960088	0.945661	1.50086	0.20314	0.964312
12912-25_3	Q5ZPR3	CD276	1.38096	1.03746	1.09079	0.931849	1.49818	0.203899	0.966136
13486-9_3	Q13563	PKD2	0.84989	1.01017	0.869422	1.03676	1.4967	0.20432	0.966136
5687-5_3	P14314	PRKCSH	1.12115	0.948254	1.305	1.06571	1.49358	0.205213	0.966136
12528-40_3	Q96S55	WRNIP1	0.946592	0.977308	0.918258	0.9912	1.49356	0.205259	0.966136
7251-64_3	Q9BXJ4	C1QTNF3	0.981209	0.950751	1.04326	0.980866	1.49328	0.205304	0.966136
9035-2_3	P50539	MXI1	0.929656	1.00979	1.19458	1.02504	1.49348	0.205342	0.966136
11405-150_3	Q9H257	CARD9	0.993302	1.01143	1.08285	0.956115	1.49276	0.205481	0.966136
14169-66_3	Q9NX01	TXNL4B	1.0316	1.03566	1.09419	1.01919	1.49295	0.205541	0.966136
14122-132_3	Q9ULT6	ZNRF3	0.988508	1.04161	0.987682	1.04881	1.49213	0.205788	0.966136
12720-71_3	Q9NRR5	UBQLN4	1.01286	0.899135	0.889282	0.943028	1.49107	0.206047	0.966136
4336-2_1	P0DJI8	SAA1	1.24918	0.963734	0.371869	0.73824	1.49013	0.206291	0.966136
10814-7_3	P06126	CD1A	0.998702	1.01306	1.1988	1.00781	1.48998	0.206355	0.966136
6037-6_3	Q8WWY7	WFDC12	1.03328	1.03325	1.12525	0.990444	1.48997	0.206358	0.966136
9730-22_3	Q8N2G8	GHDC	0.925342	1.04407	0.976923	0.943178	1.48984	0.206435	0.966136
8659-68_3	O95866	G6B	0.960388	1.03027	1.05202	0.990267	1.48935	0.206584	0.966136
11911-13_3	Q9NT99	LRRC4B	1.08211	0.996029	0.956161	0.976562	1.48872	0.206755	0.966136
12490-92_3	Q9UHA4	LAMTOR3	0.962029	1.01876	0.93363	0.992237	1.48713	0.207195	0.966967
2630-12_2	Q9NPH3	IL1RAP	0.871893	0.990027	1.12889	0.935218	1.4858	0.207579	0.966967
12689-56_3	O15143	ARPC1B	1.34893	0.989345	1.01402	1.18442	1.48548	0.207713	0.966967
7100-31_3	P06729	CD2	1.54151	1.17122	0.839267	0.777725	1.48503	0.207791	0.966967
9585-80_3	Q9H6B4	CLMP	0.960125	1.01254	0.897186	1.00843	1.48377	0.208291	0.966967
6342-10_3	Q6UXI9	NPNT	0.941228	1.0771	1.12345	1.00681	1.48172	0.208816	0.966967
4156-74_1	P61812	TGFB2	1.1003	0.985382	0.858778	1.00066	1.48149	0.208926	0.966967
8769-30_3	Q6PKC3	TXNDC11	1.03668	0.986181	0.926023	1.04944	1.48086	0.209117	0.966967
8323-163_3	Q07654	TFF3	1.16226	0.999547	1.06617	0.958631	1.47839	0.209852	0.966967
3905-62_1	P61088	UBE2N	1.09043	0.877609	0.99689	0.956028	1.47644	0.21051	0.966967
8954-30_3	Q92918	MAP4K1	1.09897	0.853461	1.17079	0.901054	1.4755	0.2107	0.966967
13524-25_3	Q96MM7	HS6ST2	0.916893	1.02873	0.992714	0.978813	1.47557	0.210756	0.966967
3903-49_2	O95219	SNX4	0.991743	0.915243	0.949327	0.974526	1.47506	0.210913	0.966967
8290-1_3	O95183	VAMP5	0.997808	1.05906	1.02115	0.976616	1.47462	0.211086	0.966967
13421-17_3	Q9NRX6	TMEM167B	0.963599	1.01914	1.10301	0.968276	1.47353	0.211324	0.966967
12627-97_3	O95352	ATG7	0.733544	1.00954	0.856574	1.0358	1.47262	0.211644	0.966967
7839-99_3	Q7Z5A8	FAM19A3	0.906349	1.01792	0.830395	0.990926	1.47182	0.21189	0.966967
6152-111_3	P04637	TP53	1.06513	1.0188	0.934625	0.962076	1.47133	0.212002	0.966967
9513-9_3	Q9HCT0	FGF22	0.889796	1.00364	0.900347	0.937432	1.47006	0.212413	0.966967
9778-45_3	Q4KMG9	TMEM52B	0.995002	1.04525	0.994314	1.01507	1.46941	0.212597	0.966967
10731-10_3	Q8IZT8	HS3ST5	0.9104	0.987658	0.721944	0.981806	1.46828	0.212926	0.966967
3172-28_2	P15848	ARSB	0.920129	1.02085	0.842267	0.97185	1.46712	0.213305	0.966967
11626-7_3	Q13404	UBE2V1	1.05627	0.910451	1.02703	0.980167	1.4672	0.21334	0.966967
8793-13_3	Q6P6C2	ALKBH5	0.948996	1.03686	1.01754	0.999877	1.46711	0.213408	0.966967
9535-14_3	Q9NP85	NPHS2	0.967941	1.00508	0.926338	1.03506	1.46618	0.213637	0.966967
11351-233_3	Q9H9Q4	NHEJ1	1.0079	0.959612	1.29146	0.979053	1.46602	0.213706	0.966967
6455-52_3	Q86UW8	HAPLN4	0.964206	1.00195	1.01788	1.07053	1.46605	0.213717	0.966967
7953-20_3	Q13291	SLAMF1	1.02924	1.04948	1.17295	0.957171	1.46571	0.213803	0.966967
4832-75_2	O00220	TNFRSF10A	0.930621	0.972568	0.936679	1.00715	1.46571	0.213803	0.966967
5059-8_3	P01857	IGHG1 IGHG2 IGHG3 IGHG4 IGK@ IGL@	0.981339	1.01042	1.19786	0.971592	1.4652	0.213941	0.966967
5231-79_3	Q8NBP7	PCSK9	0.852317	0.928271	0.995193	0.948271	1.46442	0.214125	0.966967
12635-9_3	O14717	TRDMT1	1.05955	1.02144	1.16882	0.998103	1.46455	0.214182	0.966967
14008-22_3	Q9NPI6	DCP1A	0.945477	0.989911	0.93949	0.989068	1.46425	0.214218	0.966967
5456-59_2	Q96KN2	CNDP1	0.98882	0.910661	0.809468	0.895376	1.4637	0.214352	0.966967
3896-5_2	P18669	PGAM1	1.29808	0.790495	1.0589	0.659499	1.4634	0.214444	0.966967
8321-27_3	Q8N446	ZNF843	0.946166	1.0171	0.92262	0.999662	1.46195	0.214936	0.966967
10450-3_3	P01571	IFNA17	1.01816	0.942541	0.936274	0.869575	1.46146	0.215126	0.966967
2642-4_1	P68402	PAFAH1B2	1.0255	0.885876	1.01372	0.924978	1.46028	0.215478	0.966967
5861-78_3	P46952	HAAO	0.968568	1.05814	1.29359	1.0705	1.46004	0.215534	0.966967
11324-3_3	A1KZ92	PXDNL	0.930445	1.01633	0.904795	0.999938	1.45795	0.216187	0.966967
13384-110_3	P07954	FH	1.15248	1.04535	1.09056	1.20619	1.45734	0.216379	0.966967
9804-11_3	Q14055	COL9A2	1.13174	1.07633	1.34049	1.00825	1.45708	0.216499	0.966967
13392-13_3	P05026	ATP1B1	0.966179	1.00425	0.902399	1.00372	1.45551	0.216917	0.966967
10006-25_3	P19419	ELK1	0.9755	0.967709	0.897291	0.974423	1.45553	0.217028	0.966967
8874-53_3	O75503	CLN5	0.970744	1.01247	0.918812	0.996456	1.45459	0.217247	0.966967
10030-8_3	Q9UIF7	MUTYH	1.15173	1.05192	1.08348	1.06442	1.45448	0.217319	0.966967
7891-45_3	P19224	UGT1A6	0.985252	1.05977	0.951717	1.03125	1.45391	0.217518	0.966967
2192-63_10	Q9Y4X3	CCL27	0.979192	0.994378	0.949508	1.05155	1.45359	0.217582	0.966967
7738-299_3	P32856	STX2	1.04345	0.991072	1.10488	1.02971	1.45341	0.217657	0.966967
11530-37_3	P08397	HMBS	1.68532	0.875945	1.25422	1.06676	1.45333	0.217663	0.966967
4194-26_3	Q92688	ANP32B	0.968575	1.00695	0.835108	1.05065	1.45249	0.217908	0.966967
11350-30_3	Q9UNE7	STUB1	1.02992	0.984333	0.95276	1.03559	1.45273	0.217911	0.966967
6274-15_3	Q2TBF2	WSCD2	1.32764	0.926507	0.795419	0.961243	1.45176	0.218103	0.966967
13587-10_3	Q9H0H5	RACGAP1	0.905571	0.997562	1.19931	1.18396	1.45114	0.218396	0.966967
12684-5_3	Q9Y6U3	SCIN	0.918145	0.979527	0.942468	1.00103	1.45004	0.218686	0.966967
9065-28_3	P40222	TXLNA	1.00859	0.935583	0.947578	0.999381	1.44994	0.218756	0.966967
4971-1_1	Q9UBR2	CTSZ	0.972007	0.954827	1.18127	0.958331	1.44962	0.218799	0.966967
3232-28_2	P13686	ACP5	0.954342	1.02193	1.17648	1.01142	1.44911	0.218961	0.966967
12433-8_3	Q969Q4	ARL11	0.917405	0.950428	1.00315	0.942269	1.44897	0.219024	0.966967
8398-277_3	P49788	RARRES1	1.25614	1.16591	0.621074	1.21849	1.44881	0.219058	0.966967
12593-33_3	Q9NUG6	PDRG1	1.09762	0.978081	0.955151	1.00126	1.44775	0.219451	0.967807
14149-9_3	Q9NZH7	IL36B	0.999945	1.02194	1.06966	0.996896	1.44499	0.22035	0.968442
4163-5_2	P0C0S5	H2AFZ	1.39888	0.920291	0.87121	0.999041	1.4445	0.220411	0.968442
13499-30_3	P00451	F8	1.0558	1.09441	1.02379	0.960465	1.44418	0.220533	0.968442
14056-4_3	P01215	CGA	1.0462	0.986762	1.09943	0.987805	1.44385	0.220716	0.968442
4135-84_2	P01854	IGHE IGK@ IGL@	0.442134	0.901083	0.516622	1.23826	1.44353	0.220761	0.968442
3029-52_2	Q9NNX6	CD209	1.15278	0.99794	0.828178	0.998139	1.44338	0.220809	0.968442
3836-51_2	P61960	UFM1	0.959153	0.916752	0.997175	1.01027	1.44216	0.221219	0.969355
3656-9_1	P55289	CDH12	1.0479	0.961238	0.864664	1.05599	1.44053	0.221779	0.969871
4913-78_1	O15467	CCL16	1.31766	1.04443	0.944802	1.02861	1.43849	0.222415	0.969871
11266-8_3	Q14242	SELPLG	1.04632	0.911468	1.0615	0.938452	1.4379	0.222569	0.969871
9111-40_3	Q96JJ6	JPH4	0.942588	1.00605	0.967903	1.0154	1.43777	0.222609	0.969871
8633-18_3	Q8TEB7	RNF128	0.999695	1.03731	1.09713	0.995376	1.43779	0.222661	0.969871
3853-56_1	P40925	MDH1	1.21707	0.965545	1.16279	1.0386	1.4375	0.222737	0.969871
3847-56_2	O95571	ETHE1	0.966235	1.02439	0.916857	0.993189	1.43716	0.222825	0.969871
10647-18_3	Q8N9N2	ASCC1	1.02428	0.965662	0.975471	1.03403	1.43675	0.222959	0.969871
3831-21_1	P60484	PTEN	1.21291	1.01955	0.966639	0.987667	1.43561	0.223309	0.97051
12491-23_3	Q9Y696	CLIC4	1.06572	0.901093	0.998446	0.993877	1.43417	0.223753	0.971092
9287-6_3	P35270	SPR	0.988683	1.00619	1.10531	1.04397	1.43337	0.224072	0.971092
12686-15_3	P25325	MPST	1.05437	1.05227	0.916692	1.05921	1.43323	0.224116	0.971092
8686-342_3	Q53FT3	C11orf73	0.992532	1.04841	0.995597	1.01493	1.43287	0.224254	0.971092
11582-63_3	O60884	DNAJA2	0.98736	0.953177	1.09569	0.9844	1.43173	0.224584	0.971641
11184-51_3	P10645	CHGA	1.27218	1.04858	2.01371	1.0707	1.42993	0.225113	0.973051
4916-2_1	P01880	IGHD IGK@ IGL@	1.44588	1.18763	0.561702	0.688226	1.42748	0.225912	0.973413
5598-3_3	Q9H772	GREM2	0.955597	1.06641	1.16974	0.972142	1.42602	0.226408	0.973413
10085-25_3	P49675	STAR	1.06133	1.01928	1.122	1.02012	1.42576	0.226551	0.973413
5021-13_1	Q15181	PPA1	0.825778	0.988999	0.94027	1.03481	1.42551	0.226614	0.973413
11429-80_3	P07910	HNRNPC	1.05885	1.00966	1.08255	1.04416	1.42528	0.226707	0.973413
13553-4_3	Q8IWE4	DCUN1D3	0.900391	0.995172	1.00969	0.95813	1.42427	0.227117	0.973413
8816-44_3	Q96C12	ARMC5	1.04379	1.01103	0.923047	1.00428	1.42385	0.227157	0.973413
6517-14_3	P55107	GDF10	0.98674	1.02329	1.12203	1.01557	1.42361	0.227235	0.973413
3505-6_2	P01374 Q06643	LTA LTB	1.10638	1.02627	1.33511	1.03285	1.42323	0.227305	0.973413
3293-2_4	O43866	CD5L	1.15511	1.02701	1.5386	1.19526	1.42312	0.227339	0.973413
7933-75_3	Q9P0K1	ADAM22	0.928881	0.999721	0.854747	0.967426	1.42292	0.2275	0.973413
3291-30_2	P06734	FCER2	1.15858	1.05756	1.19658	0.993281	1.42227	0.227638	0.973413
9025-5_3	Q9NZD4	AHSP	1.03546	1.02838	1.14603	0.954781	1.42022	0.22837	0.974645
8382-47_3	Q8IW41	MAPKAPK5	1.06656	1.0648	1.07999	0.940779	1.41899	0.228814	0.974645
5104-57_3	O76036	NCR1	0.977911	1.02612	0.90181	0.994967	1.41635	0.229613	0.974645
5719-66_3	Q15884	FAM189A2	0.965023	1.00011	0.901764	0.978023	1.4161	0.229713	0.974645
4785-30_3	P08185	SERPINA6	0.972814	0.9848	0.899747	0.992172	1.41591	0.229776	0.974645
6929-10_3	O43173	ST8SIA3	1.10285	1.04901	1.08828	1.04775	1.4158	0.229851	0.974645
11421-10_3	Q9H223	EHD4	0.946487	0.943012	0.901569	0.983192	1.41532	0.229971	0.974645
7186-111_3	Q13277	STX3	1.38909	0.956802	0.887746	1.0215	1.41523	0.23	0.974645
5885-55_3	Q15056	EIF4H	0.860939	0.887895	0.917225	0.913175	1.41435	0.230276	0.974645
9603-9_3	Q8N6P7	IL22RA1	1.13542	1.05728	1.11437	1.03036	1.41402	0.230442	0.974645
10565-19_3	O94933	SLITRK3	0.987858	0.98358	0.882919	1.03007	1.41383	0.230486	0.974645
9060-27_3	Q9UPX0	IGSF9B	0.986259	1.03293	1.0588	1.0162	1.41318	0.230665	0.974645
8535-102_3	Q6E0U4	DMKN	0.988895	1.02183	0.916456	1.01827	1.41256	0.23087	0.974645
12746-4_3	Q9UIA0	CYTH4	0.910526	0.995137	0.886442	1.00305	1.41231	0.230955	0.974645
11510-31_3	O14791	APOL1	1.00786	0.938342	0.909544	0.963105	1.41217	0.230982	0.974645
4922-13_1	Q99731	CCL19	0.909554	1.09319	1.05139	1.02751	1.40973	0.231816	0.975533
14025-18_3	Q07011	TNFRSF9	0.934744	0.959522	1.04891	0.984234	1.40821	0.232324	0.975533
3600-2_3	Q13231	CHIT1	1.06139	1.00969	0.968103	1.08352	1.40785	0.232426	0.975533
13534-20_3	P54296	MYOM2	0.868213	1.06567	0.860202	0.904249	1.4077	0.232533	0.975533
11591-43_3	O43663	PRC1	0.949898	1.011	0.950492	0.968317	1.40701	0.232801	0.975533
3892-21_2	Q15648	MED1	1.00503	0.996689	0.930763	1.06617	1.40632	0.233013	0.975533
9004-24_3	O15165	LDLRAD4	1.00161	1.09105	1.09987	1.00282	1.40579	0.233115	0.975533
7064-2_4	Q9BV40	VAMP8	1.01678	1.03188	1.0547	1.00247	1.40499	0.233421	0.975533
4965-27_1	P06576	ATP5B	0.851954	0.975221	0.893915	0.983883	1.40464	0.23354	0.975533
5087-5_3	Q969J5	IL22RA2	1.07965	1.06089	1.28649	1.00999	1.40455	0.233553	0.975533
4392-54_2	P61328	FGF12	0.9881	0.988539	0.892336	1.02503	1.40403	0.233746	0.975533
7983-1_3	Q9Y5F6	PCDHGC5	0.903951	1.00854	0.952593	0.972112	1.40351	0.23392	0.975533
12798-46_3	Q2Y0W8	SLC4A8	0.971754	1.0287	0.950667	0.987472	1.40152	0.234572	0.975533
14009-65_3	P21580	TNFAIP3	0.97548	1.01759	0.917067	0.988276	1.40039	0.234994	0.975533
13549-15_3	Q9UKF5	ADAM29	1.01664	1.04619	1.04142	0.978733	1.40005	0.235146	0.975533
9815-5_3	Q07960	ARHGAP1	1.09059	0.919585	1.01929	1.04528	1.39998	0.235151	0.975533
4886-3_1	P80098	CCL7	2.48394	0.904555	1.65797	0.860279	1.39949	0.235223	0.975533
12430-78_3	Q9H074	PAIP1	0.975039	1.00016	1.01699	0.94983	1.39903	0.235451	0.975533
11103-24_3	P04792	HSPB1	1.06645	0.985541	1.1864	1.08282	1.39885	0.235475	0.975533
5737-61_3	Q92854	SEMA4D	1.07693	0.922246	1.13731	1.02848	1.39811	0.235708	0.975533
7002-1_3	Q9BRK3	MXRA8	0.988282	1.03786	1.0056	0.970796	1.39769	0.235907	0.975533
9092-33_3	O95841	ANGPTL1	0.924769	0.994667	0.888903	1.00271	1.39668	0.236193	0.975533
7892-132_3	A2RU67	KIAA1467	0.937963	1.02811	0.929185	0.998603	1.39593	0.236582	0.975533
9370-69_3	Q92820	GGH	0.946714	1.04924	1.15052	1.03674	1.39507	0.236741	0.975533
6920-1_3	Q6UXV0	GFRAL	0.971073	1.02688	1.06871	0.997554	1.395	0.236801	0.975533
11135-5_3	Q7Z7F7	MRPL55	0.909389	0.975687	1.15997	0.977603	1.39445	0.237028	0.975533
12381-26_3	P16152	CBR1	1.10325	0.870476	1.4233	0.926061	1.3941	0.23709	0.975533
13998-26_3	Q8N142	ADSSL1	0.844837	1.0561	1.37874	0.972801	1.39307	0.237499	0.975533
2864-2_3	Q02750	MAP2K1	1.10134	0.978114	1.06814	1.0581	1.39285	0.237499	0.975533
6895-1_3	P02786	TFRC	1.05825	1.02605	1.08614	1.03008	1.3925	0.237673	0.975533
6315-58_3	Q6P4A8	PLBD1	1.23026	0.957567	1.18952	1.18842	1.39127	0.238038	0.975533
6604-59_3	Q8TB73	NDNF	1.01114	1.01168	1.21887	1.0088	1.39106	0.23813	0.975533
12548-75_3	Q9HB90	RRAGC	0.998112	1.02952	1.20173	1.02362	1.39108	0.238196	0.975533
11232-46_3	P20061	TCN1	1.18505	0.99752	0.894004	0.862803	1.39053	0.238273	0.975533
10658-28_3	Q9BY50	SEC11C	1.09887	1.02949	1.25202	0.95716	1.39059	0.238328	0.975533
13710-6_3	P05155	SERPING1	0.914009	0.960493	1.02448	0.935047	1.3885	0.238987	0.976173
13487-24_3	Q9H1C4	UNC93B1	1.09899	1.10149	0.869225	0.974297	1.38808	0.239225	0.976173
3065-65_1	P12034	FGF5	1.00193	1.03155	0.88303	1.01968	1.38805	0.239257	0.976173
11200-52_3	Q9NPY3	CD93	0.986255	1.02225	0.921935	0.994631	1.3877	0.2393	0.976173
10507-166_3	P26436	ACRV1	1.16008	1.00822	1.06293	1.03997	1.38657	0.239785	0.976285
4775-34_3	P06396	GSN	1.01556	0.964844	1.02526	0.92688	1.38478	0.240266	0.976285
4905-63_1	Q14019	COTL1	0.994037	0.994886	0.922754	0.998606	1.38383	0.240577	0.976285
9518-95_3	Q53H76	PLA1A	1.19456	1.00423	0.822058	0.999879	1.38401	0.240628	0.976285
7780-34_3	Q8WU39	PACAP	0.981576	1.03328	1.06806	0.964713	1.38351	0.240742	0.976285
10962-46_3	Q8NG35	DEFB105A	1.02106	1.03622	1.15459	1.02959	1.38318	0.240878	0.976285
4956-2_1	O14944	EREG	1.02383	0.975539	1.41435	0.934255	1.38248	0.241045	0.976285
8978-30_3	Q8IVH8	MAP4K3	0.93343	1.00164	0.908287	0.977653	1.38191	0.241352	0.976285
8484-8_3	P41159	LEP	1.107	1.01407	0.924531	1.01805	1.38158	0.241373	0.976285
7046-6_3	Q96LM9	C20orf173	1.01524	1.03208	1.13262	1.03751	1.38121	0.241578	0.976285
13673-21_3	Q99832	CCT7	1.11394	1.03301	1.52033	1.20988	1.38074	0.241682	0.976285
2998-53_2	Q9BX67	JAM3	1.08883	0.974253	0.926892	1.05288	1.38015	0.241946	0.976285
13692-154_3	O95388	WISP1	0.809985	0.88598	0.954834	1.10598	1.37983	0.24198	0.976285
5668-49_3	Q8TD06	AGR3	1.44591	1.04686	1.04528	0.981081	1.3761	0.243316	0.980848
12392-30_3	P40616	ARL1	0.946595	1.02942	0.972408	0.973784	1.37504	0.243667	0.981438
5627-53_3	P01148	GNRH1	0.897041	1.01521	0.908475	0.996168	1.37346	0.244219	0.981995
5757-45_3	O95467	GNAS	0.988668	1.00782	0.888442	0.957891	1.37262	0.244513	0.981995
6568-18_3	A8MVW5	HEPACAM2	0.973581	1.04174	0.958437	1.00896	1.37253	0.244564	0.981995
11168-3_3	Q96KG7	MEGF10	1.03714	0.986634	1.25853	1.13875	1.37224	0.244626	0.981995
2616-23_18	P04626	ERBB2	1.0263	1.04216	0.939547	0.978261	1.37172	0.244884	0.982018
6420-4_3	Q9NX18	SDHAF2	1.01942	0.984332	1.07017	1.03993	1.3703	0.245308	0.982018
8220-15_3	Q96D05	C10orf35	1.00954	0.962067	1.17385	1.11106	1.36949	0.245611	0.982018
9940-35_3	Q4G0W2	DUSP28	0.728921	0.888279	1.03838	0.88933	1.36913	0.245701	0.982018
7092-7_3	Q8N807	PDILT	1.00048	1.00662	1.03582	1.06841	1.3687	0.245907	0.982018
9302-90_3	Q8TAE8	GADD45GIP1	0.96781	1.00696	1.07923	0.990173	1.3686	0.246	0.982018
13068-139_3	O14618	CCS	1.12973	1.02207	1.16079	0.958511	1.36776	0.246259	0.982018
2981-9_3	Q96AP7	ESAM	0.971772	0.975841	1.15971	0.954022	1.36761	0.246274	0.982018
13614-6_3	Q92793	CREBBP	1.0136	1.03365	1.08913	1.01318	1.36504	0.247199	0.983833
10816-150_3	Q9UKJ1	PILRA	1.45383	1.0351	1.31901	1.50417	1.36416	0.247458	0.983833
5722-78_3	P42785	PRCP	0.945354	0.98288	1.22997	0.984358	1.36337	0.24779	0.983833
8671-378_3	Q8IUR0	TRAPPC5	0.976154	1.03727	1.05559	0.999199	1.36246	0.24815	0.983833
9257-14_3	Q9BSH4	TACO1	1.03446	0.966274	1.11457	0.958693	1.36109	0.248618	0.983833
3797-1_1	P19022	CDH2	0.992646	1.05105	0.937847	1.02048	1.36086	0.248702	0.983833
11433-11_3	Q96GX1	TCTN2	0.897931	1.00128	0.854157	0.95183	1.36038	0.248872	0.983833
12742-160_3	A6NDV4	TMEM8B	0.928603	1.00905	0.951414	1.05083	1.36021	0.248912	0.983833
3616-3_5	P15586	GNS	1.09283	0.969246	0.943348	1.02456	1.35969	0.249116	0.983833
9568-289_3	Q8WWV6	FCAMR	1.69238	1.05887	0.726537	0.974563	1.35972	0.249143	0.983833
9769-48_3	Q8NFT8	DNER	0.881223	0.956046	0.868789	0.90842	1.35936	0.249197	0.983833
5594-87_3	Q14696	MESDC2	0.934011	0.934559	1.2116	0.922337	1.35791	0.249768	0.983833
9467-24_3	Q8WWF5	ZNRF4	1.02523	1.05346	1.06059	1.01879	1.35738	0.249902	0.983833
6444-15_3	Q16557	PSG3	0.996019	1.04273	1.0635	1.02101	1.35683	0.250137	0.983833
14599-18_3	Q9NY15	STAB1	0.953163	0.981138	1.0917	1.00043	1.35677	0.250177	0.983833
2764-20_2	P31371	FGF9	0.939371	1.01739	0.918907	1.01198	1.35584	0.250437	0.983833
3709-4_2	P24298	GPT	1.0306	0.970374	1.01912	1.01021	1.3558	0.250486	0.983833
8074-32_3	Q9BUB7	TMEM70	0.960565	1.00664	0.786558	1.16378	1.35583	0.250531	0.983833
9321-400_3	P08949	NMB	1.02567	1.02811	1.34854	1.12673	1.35513	0.250706	0.983833
6651-74_3	P0CG47	UBB	1.02733	0.976913	1.14607	1.01383	1.35261	0.25161	0.983833
2558-51_3	P01189	POMC	1.0663	0.996775	0.952836	0.964074	1.3525	0.25167	0.983833
7066-199_4	Q5JX69	FAM209B	1.00772	0.994553	1.20024	1.02504	1.35171	0.251954	0.983833
13441-30_3	Q155Q3	DIXDC1	0.953827	1.03726	1.06438	0.995004	1.35137	0.252074	0.983833
8924-55_3	Q9NYX4	CALY	0.831127	0.984024	0.859585	0.883361	1.35107	0.252129	0.983833
11204-80_3	P78310	CXADR	0.971409	0.965154	0.938849	0.836148	1.35044	0.252355	0.983833
12494-99_3	P60520	GABARAPL2	1.03123	0.907257	1.04794	0.932386	1.35012	0.252563	0.983833
10760-107_3	P48058	GRIA4	1.02085	1.02196	0.994653	1.07513	1.34996	0.252601	0.983833
9386-42_3	Q8N6N2	TTC9B	1.08915	1.00985	0.952424	0.975666	1.34931	0.252834	0.983833
8929-7_3	A6H8Y1	BDP1	0.961096	0.983802	0.891348	1.00573	1.34775	0.253343	0.983833
9356-20_3	P25942	CD40	0.955694	1.04412	1.12777	0.987739	1.34773	0.253387	0.983833
10917-40_3	O14610	GNGT2	0.994215	1.01719	0.922395	0.951775	1.34736	0.253578	0.983833
12664-19_3	Q12923	PTPN13	1.08046	1.01131	0.871261	0.969613	1.34684	0.253728	0.983833
7696-104_3	Q14596	NBR1	1.02822	0.963394	1.13349	0.993492	1.34602	0.253987	0.983833
14341-8_3	Q0P6D2	FAM69C	0.961126	0.993522	0.884211	1.01745	1.3455	0.254156	0.983833
14759-149_3	P12830	CDH1	1.04503	1.04122	1.14128	1.02013	1.34527	0.254258	0.983833
9338-2_3	Q96PD2	DCBLD2	1.01844	0.940133	1.08587	0.950664	1.3449	0.254356	0.983833
9604-14_3	P55287	CDH11	0.790996	0.905793	1.0894	0.881886	1.34439	0.254542	0.983833
5005-4_1	P53778	MAPK12	0.996965	0.950792	1.03573	1.044	1.34449	0.254542	0.983833
4278-14_3	P07237	P4HB	1.07539	0.995443	0.941943	1.05246	1.3435	0.25494	0.98456
7239-9_3	P09488	GSTM1	1.05302	1.01724	1.2415	1.06181	1.34242	0.255314	0.98456
2906-55_3	P05112	IL4	0.964247	0.986079	0.91835	0.997874	1.34232	0.255348	0.98456
11638-42_3	O43825	B3GALT2	0.929107	1.02709	0.932304	0.994779	1.34146	0.255626	0.984837
11565-58_3	P17027	ZNF23	0.938108	1.03429	0.945797	0.986505	1.34095	0.255905	0.985081
6357-83_3	P08861	CELA3B	0.924006	1.00301	0.89659	1.00704	1.33998	0.256183	0.985081
3623-84_4	O95711	LY86	0.907161	0.999846	0.917491	1.00643	1.33957	0.256334	0.985081
8852-10_3	Q8TAQ9	SUN3	1.00552	1.0519	0.990514	1.03918	1.33843	0.256823	0.985081
8463-2_3	P08294	SOD3	0.987093	0.989891	1.15595	0.946713	1.33822	0.25688	0.985081
5483-1_3	Q96B86	RGMA	1.01152	0.957734	0.951083	0.962595	1.33795	0.256924	0.985081
10512-13_3	P32927	CSF2RB	1.08873	1.05	0.991618	1.06081	1.33687	0.257374	0.986016
9764-79_3	P52597	HNRNPF	1.06336	0.913977	0.910614	0.993084	1.33617	0.257615	0.986149
9735-44_3	P40200	CD96	1.00943	1.02105	0.963833	1.01513	1.33354	0.25858	0.988456
9300-13_3	Q15223	PVRL1	0.963607	1.03021	0.931161	0.956245	1.33345	0.258631	0.988456
12763-69_3	Q9HCZ1	ZNF334	0.95647	1.01521	1.04415	1.03232	1.33247	0.258989	0.989036
8033-1_3	Q9H819	DNAJC18	0.890027	0.950965	0.821385	0.991084	1.33165	0.259273	0.989332
3187-52_2	P54108	CRISP3	0.96259	1.0466	0.958821	1.03822	1.33086	0.259547	0.989589
9412-52_3	Q13705	ACVR2B	1.01624	1.03035	0.926321	0.991625	1.33012	0.259857	0.989606
12551-3_3	Q96J02	ITCH	0.995918	1.03328	0.85205	1.10106	1.32978	0.259965	0.989606
5587-3_3	Q9H6E4	CCDC134	1.03165	0.998581	1.09662	0.98894	1.32907	0.260246	0.989887
5363-51_3	O15041	SEMA3E	0.827053	1.00278	0.98331	1.01487	1.32723	0.260853	0.989901
6936-7_3	Q969W9	PMEPA1	0.95458	0.993146	0.983283	0.940132	1.32613	0.261298	0.989901
12621-55_3	P30153	PPP2R1A	1.00559	1.02587	0.98233	1.02331	1.326	0.261365	0.989901
8380-244_4	P80370	DLK1	1.02983	1.03058	1.02422	0.982618	1.32523	0.26165	0.989901
11193-27_3	P20823	HNF1A	0.913396	1.04115	0.966706	0.984011	1.32453	0.261909	0.989901
5410-53_3	P55291	CDH15	0.980644	0.989369	0.897993	1.01643	1.32323	0.262322	0.989901
14026-24_3	Q96PD4	IL17F	0.973689	1.02405	0.987023	0.981869	1.32322	0.262382	0.989901
7736-28_3	Q96PE5	OPALIN	0.952209	1.00969	0.93912	0.980508	1.32302	0.262474	0.989901
3366-51_2	Q16610	ECM1	1.06326	1.07959	1.20394	1.03686	1.32214	0.262801	0.989901
4449-67_3	O60565	GREM1	1.10613	0.995263	0.867835	1.05215	1.32209	0.262837	0.989901
8889-5_3	Q9ULG6	CCPG1	0.992982	0.997879	0.947277	1.05121	1.32174	0.262932	0.989901
12634-79_3	O75815	BCAR3	1.023	0.958454	0.906256	1.00719	1.32168	0.262989	0.989901
6252-62_3	Q96QR1	SCGB3A1	0.780551	0.929559	0.795093	0.870613	1.32084	0.263215	0.989901
7638-30_3	Q12907	LMAN2	0.931288	0.975694	0.900127	1.01888	1.32023	0.26346	0.989901
3416-2_2	Q06187	BTK	0.794678	0.873488	0.955956	0.911474	1.31935	0.263842	0.989901
8095-213_3	P30405	PPIF	1.44438	0.912186	1.05977	0.885459	1.31925	0.263862	0.989901
8963-8_3	Q9UEU0	VTI1B	0.981945	0.911202	1.29321	0.96259	1.31882	0.264025	0.989901
9196-8_3	P47929	LGALS7	1.02628	0.999243	0.855772	0.982383	1.31798	0.264305	0.989901
6361-49_3	Q15256	PTPRR	1.1138	0.973482	1.00149	0.985183	1.31575	0.265211	0.989901
7861-9_3	Q01974	ROR2	1.07672	0.974983	0.918324	0.972034	1.31513	0.265372	0.989901
3642-4_1	Q9UIB8	CD84	1.05846	0.957636	0.937264	0.962743	1.31479	0.265537	0.989901
7981-230_3	Q96L58	B3GALT6	0.972977	1.04916	0.967988	1.03174	1.31463	0.265599	0.989901
10367-62_3	P29459 P29460	IL12A IL12B	0.97614	1.02528	1.14804	0.976938	1.31411	0.265773	0.989901
9877-28_3	P46109	CRKL	0.949019	0.909884	0.958885	0.957276	1.31365	0.265966	0.989901
13595-20_3	Q9BU02	THTPA	0.871171	0.946367	1.10402	0.976197	1.31329	0.266102	0.989901
4842-62_2	P51654	GPC3	0.901208	0.919811	0.988471	0.95035	1.31251	0.266415	0.989901
7991-54_3	Q8N6M8	IQCF1	0.942916	0.984925	0.88541	0.993371	1.31229	0.266445	0.989901
8100-15_3	Q7Z4H4	ADM2	0.97122	1.07914	1.13009	0.981251	1.31221	0.266527	0.989901
9579-59_3	Q9BZD6	PRRG4	1.17136	0.941571	0.92308	1.04207	1.31181	0.266696	0.989901
12794-6_3	Q96MN2	NLRP4	0.99239	1.01136	0.94964	1.03147	1.31177	0.266768	0.989901
9255-5_3	Q9P0M4	IL17C	0.96172	1.00965	1.01866	1.05752	1.3111	0.266984	0.989901
6453-70_3	Q8NHJ6	LILRB4	0.968265	1.0114	1.1426	0.96423	1.31023	0.267274	0.989901
3069-52_3	P01871	IGHM IGJ IGK@ IGL@	1.10738	0.976821	1.58499	1.17584	1.30959	0.267463	0.989901
9282-12_3	P16562	CRISP2	1.01153	0.953463	1.21331	0.979203	1.30961	0.267475	0.989901
9267-2_3	Q9UI42	CPA4	1.04471	1.07177	0.969468	1.00816	1.30952	0.26749	0.989901
5676-54_3	P42127	ASIP	0.987251	0.975099	0.931782	1.02562	1.30812	0.268056	0.989934
3361-26_2	Q9UJ71	CD207	1.02559	1.03232	1.00399	1.04081	1.30658	0.268662	0.989934
12077-32_3	O14793	MSTN	0.948756	0.986706	0.870664	1.01261	1.30624	0.268755	0.989934
4481-34_2	P0C0L4 P0C0L5	C4A C4B	0.95452	1.04063	1.18795	1.04443	1.30531	0.269161	0.989934
10939-16_3	Q9H4M7	PLEKHA4	1.0921	0.955169	0.924298	1.0141	1.3049	0.269265	0.989934
9037-1_3	Q9P2W9	STX18	0.955646	1.01209	0.918999	1.01795	1.3042	0.26953	0.989934
9799-3_3	Q9HDB5	NRXN3	1.03575	1.0287	1.25834	1.00092	1.30395	0.269646	0.989934
8427-118_3	Q9BXY4	RSPO3	0.854332	0.98901	1.07215	0.987386	1.30239	0.27022	0.989934
6424-2_3	Q5GAN3	RNASE13	0.964756	0.997742	0.927084	1.00952	1.30192	0.270403	0.989934
10903-50_3	Q9UNK0	STX8	0.925841	0.919446	1.20535	0.999641	1.30187	0.270493	0.989934
11712-207_3	Q9H3U1	UNC45A	0.902094	0.982206	0.966189	0.95045	1.30159	0.270509	0.989934
12803-9_3	Q86UD4	ZNF329	0.995693	0.984431	0.92875	1.0008	1.30169	0.270544	0.989934
14757-144_3	P55075	FGF8	1.06505	0.981005	1.4336	0.945772	1.30159	0.270563	0.989934
5766-6_3	Q2I0M5	RSPO4	0.95142	1.02932	0.971985	0.988679	1.30037	0.271066	0.989934
13666-222_3	Q9NS85	CA10	0.999596	1.01491	1.12912	1.01021	1.29931	0.271399	0.989934
10510-62_3	Q6UWF3	SCIMP	1.08097	1.06066	0.955979	1.01403	1.29884	0.271615	0.989934
12771-19_3	Q9UJW8	ZNF180	1.00657	1.01463	0.896428	0.954066	1.29834	0.271828	0.989934
13990-1_3	P11498	PC	0.963189	1.04198	1.01351	0.998088	1.29716	0.272243	0.989934
12761-12_3	Q92870	APBB2	1.08221	1.01027	1.18354	0.962511	1.29719	0.272286	0.989934
6373-54_3	Q02383	SEMG2	1.10007	1.082	1.24462	0.98731	1.29578	0.272742	0.989934
12876-39_3	Q9Y4P9	SPEF1	0.978812	1.04569	1.08732	1.02385	1.29562	0.272819	0.989934
13098-93_3	O43915	FIGF	1.13224	1.00954	0.892865	0.940802	1.29555	0.272829	0.989934
8974-172_3	P39059	COL15A1	0.942255	0.957443	1.06231	0.908805	1.29325	0.273716	0.989934
4250-23_3	Q9UNZ2	NSFL1C	0.984533	0.902603	0.94759	1.00568	1.29258	0.273992	0.989934
3170-6_1	P50579	METAP2	1.12819	0.987928	1.20583	1.05566	1.2908	0.274699	0.989934
12732-13_3	Q5T2T1	MPP7	0.973881	0.991	0.937272	0.999284	1.28814	0.275698	0.989934
4983-6_1	P30040	ERP29	0.991889	1.0762	1.0664	0.994802	1.28816	0.275708	0.989934
11218-84_3	P51580	TPMT	0.967	0.986702	0.896761	0.993759	1.28748	0.275972	0.989934
12356-65_3	P30626	SRI	1.08135	0.959207	1.33155	1.05483	1.28743	0.276026	0.989934
4393-3_1	O43320	FGF16	1.19217	0.949142	0.93883	1.03499	1.28708	0.276146	0.989934
5014-49_1	P16333	NCK1	1.10968	0.992842	1.101	1.02795	1.28629	0.276452	0.989934
13583-19_3	O14727	APAF1	0.966441	0.984319	0.95729	0.963813	1.28548	0.276768	0.989934
2677-1_1	P00533	EGFR	0.997369	0.949039	0.895612	0.972893	1.28458	0.277086	0.989934
11101-18_3	O00206	TLR4	0.953167	1.00751	0.868175	0.946347	1.28365	0.277482	0.989934
6388-21_3	Q96EE4	CCDC126	0.873606	0.936833	0.922052	0.884891	1.28348	0.277496	0.989934
13929-27_3	Q9UKG9	CROT	1.08226	1.00808	1.18321	1.02578	1.28364	0.27754	0.989934
8383-20_3	C9JXX5	C11orf94	1.06986	1.01759	1.04545	1.01961	1.28295	0.277774	0.989934
13563-259_3	Q8N6N7	ACBD7	1.02793	1.02668	0.939563	1.04722	1.28264	0.27793	0.989934
11616-9_3	Q00613	HSF1	1.14615	0.982411	0.864925	0.990056	1.28236	0.277955	0.989934
11318-20_3	Q6Q788	APOA5	1.14436	1.01872	0.981743	0.977222	1.28233	0.278	0.989934
11302-237_3	Q92752	TNR	1.07002	1.03507	0.968201	0.986078	1.28231	0.278024	0.989934
13545-97_3	Q8N9N8	EIF1AD	1.14624	0.965734	0.922509	0.98671	1.28105	0.2785	0.989934
8329-166_3	P55289	CDH12	0.871227	0.907546	0.942072	1.04369	1.28122	0.27854	0.989934
9316-67_3	Q9HC57	WFDC1	0.768723	0.990079	1.19531	1.06013	1.28059	0.278649	0.989934
2974-61_2	Q12860	CNTN1	0.940399	0.931088	1.12485	0.964164	1.28048	0.278674	0.989934
11327-56_3	P49760	CLK2	0.959252	0.983483	1.30874	1.01452	1.27965	0.279032	0.989934
8011-96_3	Q6ZNF0	PAPL	0.918146	0.992976	1.13456	1.03257	1.27828	0.279608	0.989934
2692-74_2	P14555	PLA2G2A	1.14609	1.12162	1.25621	1.17263	1.27799	0.279685	0.989934
9574-11_3	O00499	BIN1	1.03083	1.02081	1.2212	0.973016	1.27753	0.279883	0.989934
10872-103_3	Q6AZY7	SCARA3	0.864679	0.990276	0.976448	0.92596	1.27661	0.280245	0.989934
3474-19_2	P07996	THBS1	0.896834	0.983271	0.756419	0.910739	1.2764	0.280399	0.989934
8931-124_3	P27469	G0S2	0.958318	0.999374	0.862568	0.938126	1.27586	0.280525	0.989934
13591-31_3	P49642	PRIM1	0.975391	0.98968	1.14353	0.985049	1.27607	0.280529	0.989934
5017-19_1	P30044	PRDX5	0.971059	1.02559	1.01722	1.00649	1.27483	0.280951	0.989934
13733-5_3	P29460	IL12B	1.05796	1.05004	1.33139	0.990556	1.27454	0.281029	0.989934
10978-39_3	P01242	GH2	1.36161	1.16673	1.01941	0.87926	1.27449	0.281049	0.989934
7008-13_3	P58658	EVA1C	1.0081	1.03881	1.11584	1.01282	1.27398	0.281286	0.989934
9191-8_3	Q03403	TFF2	1.01575	1.05144	1.10843	0.997756	1.27368	0.281388	0.989934
13539-131_3	Q92952	KCNN1	0.975382	1.01218	1.05975	0.969514	1.27349	0.28153	0.989934
14605-2_3	P46095	GPR6	1.07344	0.967879	1.18915	0.832445	1.27278	0.281742	0.989934
10781-19_3	Q6UXB4	CLEC4G	0.888473	0.982923	0.886681	1.00354	1.272	0.282071	0.989934
11596-47_3	P51815	ZNF75D	0.981895	1.01137	0.985589	0.961393	1.2719	0.282127	0.989934
13565-2_3	Q08999	RBL2	0.869096	1.01512	1.00248	1.03226	1.27094	0.282457	0.989934
9916-146_3	Q9NT99	LRRC4B	1.09981	0.977477	1.14502	0.87444	1.27066	0.282567	0.989934
11320-29_3	Q96EP1	CHFR	0.865939	1.00043	0.866061	1.01225	1.27058	0.282614	0.989934
5658-64_3	P05160	F13B	1.05554	0.992323	0.870038	0.985582	1.26962	0.28298	0.989934
6599-5_3	Q8J025	APCDD1	0.985853	1.02351	0.945198	1.02533	1.2692	0.283218	0.989934
14614-41_3	Q5T1S8	NCMAP	0.906781	1.00015	0.947467	0.967166	1.26799	0.283661	0.989934
9095-5_3	Q15390	MTFR1	0.949967	1.0253	1.03176	0.958178	1.26734	0.283906	0.989934
12988-49_3	Q01844	EWSR1	1.30085	1.01309	1.14107	1.07092	1.26724	0.283927	0.989934
7878-2_3	P60468	SEC61B	0.947703	1.01113	0.940171	0.987353	1.26728	0.283965	0.989934
13681-173_3	P19784	CSNK2A2	1.03573	1.02855	1.1049	1.02542	1.26689	0.284084	0.989934
3115-64_2	P28482	MAPK1	1.28425	0.964908	0.91478	0.920279	1.2667	0.284159	0.989934
13747-9_3	P23280	CA6	1.13931	0.957707	0.857096	0.886679	1.26609	0.284371	0.989934
14125-5_3	O95445	APOM	0.878698	0.977339	1.0804	0.921409	1.26586	0.284511	0.989934
9456-34_3	Q969J5	IL22RA2	1.01511	1.04601	1.05825	1.03801	1.26561	0.284648	0.989934
9541-15_3	Q9Y5Z6	B3GALT1	0.945881	1.019	1.09847	0.977482	1.26507	0.284879	0.989934
4143-74_2	P47992	XCL1	1.00277	0.990408	0.939501	1.02714	1.26465	0.285031	0.989934
13256-21_3	Q9Y566	SHANK1	0.956346	0.984553	0.978029	1.05642	1.26261	0.285781	0.989934
2474-54_5	P02743	APCS	0.98829	1.00077	0.827056	0.929336	1.26237	0.285891	0.989934
3220-40_2	P07949	RET	1.17685	0.967436	0.968731	0.98991	1.26197	0.286054	0.989934
12540-25_3	P84095	RHOG	0.95526	1.00822	0.941408	1.01347	1.25985	0.286907	0.989934
9269-7_3	P43251	BTD	1.08402	0.972476	0.836673	0.957741	1.25828	0.287537	0.989934
13621-31_3	O94973	AP2A2	0.992426	0.903657	0.954634	0.957591	1.25796	0.287683	0.989934
3795-6_2	Q13443	ADAM9	0.918136	0.99101	0.983043	0.92764	1.25798	0.287692	0.989934
4533-76_2	Q8TE58	ADAMTS15	0.985113	0.995653	0.881604	0.995563	1.25763	0.287816	0.989934
8480-29_3	Q12805	EFEMP1	1.0473	1.01747	0.898827	0.947583	1.25721	0.287953	0.989934
2599-51_2	P41273	TNFSF9	1.10178	1.00045	0.882407	0.974663	1.25738	0.287967	0.989934
3356-50_1	P43166	CA7	1.06158	1.02093	0.877292	1.0248	1.25661	0.288281	0.989934
7903-18_3	Q15836	VAMP3	0.938035	0.996081	0.969938	0.978159	1.25648	0.288298	0.989934
6543-182_3	P81277	PRLH	0.944758	1.00496	0.912977	1.02164	1.2563	0.288354	0.989934
2632-5_2	P42701	IL12RB1	0.983107	0.972514	0.943815	1.00494	1.25548	0.288703	0.989934
6410-26_3	Q14641	INSL4	0.975203	1.01097	0.999515	1.06596	1.25516	0.288829	0.989934
4549-78_2	Q11128	FUT5	0.714678	1.02467	1.03651	0.884876	1.25489	0.288874	0.989934
10419-1_3	Q6ZMJ2	SCARA5	1.03624	0.955632	0.960774	1.01024	1.25436	0.289122	0.989934
8402-22_3	Q9NRR1	CYTL1	1.01805	1.03306	1.21099	0.894571	1.25382	0.289357	0.989934
13672-3_3	P17066	HSPA6	0.969043	1.01584	0.916686	0.987725	1.25374	0.289357	0.989934
14082-56_3	Q9Y4G6	TLN2	0.926394	0.947409	0.975219	0.97015	1.25368	0.289429	0.989934
2480-58_3	P35625	TIMP3	1.01475	1.0719	1.54265	1.15829	1.25343	0.289497	0.989934
3030-3_2	Q9H2X3	CLEC4M	0.962548	1.01004	1.19652	1.0418	1.25331	0.289513	0.989934
7884-15_3	Q16832	DDR2	1.04057	0.980067	1.04226	0.835796	1.25224	0.290049	0.989934
2970-60_2	P15514	AREG	1.18455	0.969151	0.963274	1.0583	1.25205	0.290093	0.989934
14153-8_3	P52797	EFNA3	1.04541	0.971146	0.992058	0.9989	1.25099	0.29054	0.989934
13439-6_3	P0C7M6	IQCF3	0.952723	1.01245	0.918064	0.992813	1.24995	0.290894	0.989934
13602-6_3	P55769	NHP2L1	1.13884	1.01125	0.891631	1.08824	1.24986	0.290966	0.989934
8023-23_3	Q14654	KCNJ11	1.03453	1.05605	1.02946	1.02288	1.24945	0.291147	0.989934
5602-62_3	Q5GAN6	RNASE10	0.997874	1.00335	0.906764	0.988275	1.24899	0.291302	0.989934
9850-38_3	P47813	EIF1AX	0.983097	0.978903	0.906771	1.00256	1.24894	0.291339	0.989934
13522-20_3	P62760	VSNL1	0.923163	1.01385	0.923389	0.963248	1.24827	0.291595	0.989934
8837-8_3	O75121	MFAP3L	0.787108	1.0157	0.910646	1.01393	1.24762	0.291862	0.989934
9212-22_3	Q9UBX1	CTSF	1.06116	1.01181	0.861625	0.948155	1.24725	0.291978	0.989934
11134-30_3	Q9UGC7	MTRF1L	0.98615	1.0173	0.921726	0.986985	1.24708	0.292067	0.989934
13423-94_3	Q9BRX8	FAM213A	1.11076	1.01548	0.970636	1.00622	1.24627	0.292445	0.989934
10696-217_3	P42704	LRPPRC	1.17681	1.00243	1.15431	0.865199	1.24591	0.292545	0.989934
5532-53_3	P11362	FGFR1	0.973138	0.951118	0.947183	0.954926	1.24577	0.292617	0.989934
4719-58_2	P30101	PDIA3	0.966171	0.977813	1.03484	1.02957	1.24556	0.29267	0.989934
4471-50_2	Q08188	TGM3	2.24383	0.862394	1.06709	0.899998	1.24552	0.292701	0.989934
12591-27_3	O60890	OPHN1	0.907774	0.850514	0.828185	0.884883	1.24573	0.292704	0.989934
3376-49_2	Q8NFM7	IL17RD	1.0736	1.0089	0.935082	1.00515	1.24511	0.292904	0.989934
9322-15_3	Q15293	RCN1	1.03709	0.985131	1.21788	0.882907	1.24478	0.293024	0.989934
6207-10_3	P07602	PSAP	0.922959	1.00613	1.32916	0.979923	1.24438	0.293153	0.989934
3352-80_3	P23280	CA6	1.26884	0.947568	0.772484	0.861167	1.24407	0.293296	0.989934
12517-52_3	O14737	PDCD5	1.10054	0.976737	1.03201	1.04538	1.24314	0.293746	0.989934
13640-5_3	P41182	BCL6	0.969607	1.069	1.03988	1.03933	1.24303	0.293792	0.989934
11666-72_3	P57771	RGS8	1.09351	1.0223	1.12031	1.01166	1.24286	0.293826	0.989934
8619-12_3	Q8NFZ8	CADM4	0.942645	1.01214	1.06657	0.983908	1.24309	0.293855	0.989934
9598-23_3	Q96PZ7	CSMD1	0.905068	0.959593	0.883792	1.03171	1.24247	0.293953	0.989934
12812-25_3	P14621	ACYP2	0.931528	0.909601	1.04096	1.00429	1.24232	0.293999	0.989934
10514-5_3	P41222	PTGDS	1.18363	1.01878	1.11821	0.9465	1.24095	0.294578	0.989934
2523-31_3	P13501	CCL5	1.00319	1.16022	0.670022	0.893129	1.2405	0.294762	0.989934
9495-10_3	Q6UXB2	CXCL17	0.991096	0.996009	1.17947	0.970525	1.24023	0.294891	0.989934
7920-30_3	Q92186	ST8SIA2	0.985352	1.0314	0.954037	1.00917	1.23881	0.295579	0.989934
9388-18_3	Q96PE7	MCEE	1.06828	1.01659	0.910709	0.967274	1.23758	0.296001	0.989934
6443-68_3	P06870	KLK1	0.945362	1.03367	0.968046	0.987065	1.23666	0.296382	0.989934
11328-9_3	Q9BQ65	USB1	0.95877	1.01983	0.929223	0.991785	1.23598	0.296648	0.989934
9051-13_3	P24001	IL32	1.01397	1.02198	0.886201	1.01275	1.2357	0.296795	0.989934
13460-4_3	O15335	CHAD	0.738266	0.934712	1.08216	0.964039	1.23435	0.297304	0.989934
10511-10_3	P12111	COL6A3	1.09312	0.999076	1.31407	0.776878	1.23374	0.297556	0.989934
13683-18_3	P51801	CLCNKB	0.779392	1.03183	0.897364	0.978839	1.23321	0.297826	0.989934
8806-18_3	Q9NPD7	NRN1	0.922491	1.01002	0.985762	0.961984	1.23312	0.297898	0.989934
3593-72_3	P42574	CASP3	1.16401	0.924191	1.01357	0.993798	1.233	0.297898	0.989934
6354-13_3	Q6MZM0	HEPHL1	1.05989	1.03823	1.06072	1.0549	1.23289	0.297945	0.989934
6457-50_3	Q9Y5H4	PCDHGA1	1.00977	1.06334	1.83076	0.847356	1.23156	0.298447	0.989934
13934-3_3	O15068	MCF2L	0.911049	1.00461	0.91636	1.00035	1.23132	0.298614	0.989934
9382-110_3	Q8TD46	CD200R1	1.10299	0.976587	0.991175	0.990765	1.23126	0.298623	0.989934
10582-36_3	Q9H5K3	POMK	1.36674	1.01564	1.08775	0.956992	1.23105	0.298677	0.989934
10078-5_3	O95817	BAG3	1.03135	1.02321	1.10642	1.00975	1.23026	0.299038	0.989934
8877-22_3	P58658	EVA1C	0.911415	0.961264	0.878164	0.971967	1.23025	0.299041	0.989934
9524-46_3	Q6ZUB0	SPATA31D4	0.974897	1.01213	1.11454	0.993711	1.22933	0.299391	0.989934
3392-68_2	P31749 P31751 Q9Y243	AKT1 AKT2 AKT3	1.04692	0.971763	1.07333	0.976402	1.22834	0.299821	0.989934
7989-5_3	A1L170	C1orf226	1.16039	0.936483	0.992653	0.95165	1.22776	0.300166	0.989934
4355-13_1	Q9UIK4	DAPK2	0.969716	0.995348	0.932986	1.02473	1.22663	0.300521	0.989934
8660-33_3	Q9NRN5	OLFML3	0.912721	0.969844	0.897434	1.0361	1.22657	0.300546	0.989934
14100-63_3	P02747	C1QC	0.832001	1.02883	1.15184	1.09205	1.22657	0.30058	0.989934
9928-125_3	O75829	LECT1	1.21605	0.974352	1.00407	0.961592	1.22641	0.300662	0.989934
11510-51_3	O14791	APOL1	0.95628	0.914389	0.851034	0.923356	1.22614	0.300725	0.989934
8405-108_3	O14672	ADAM10	0.957887	1.00227	0.911706	1.01057	1.22626	0.300726	0.989934
9974-8_3	Q9NYJ7	DLL3	1.1223	1.06916	0.807803	0.936289	1.22568	0.300902	0.989934
12705-9_3	Q15751	HERC1	0.968998	1.00037	1.13045	0.951072	1.22547	0.301022	0.989934
11122-97_3	Q9NZD8	SPG21	1.09386	0.941481	0.866592	0.984884	1.22522	0.30113	0.989934
12549-33_3	O60760	HPGDS	0.948774	0.959461	0.962748	0.95561	1.22512	0.301202	0.989934
8952-65_3	P09919	CSF3	0.976895	0.98737	0.900012	0.996418	1.22509	0.301216	0.989934
3007-7_2	Q9Y336	SIGLEC9	0.984243	1.01102	0.784499	1.09652	1.22478	0.30128	0.989934
12879-5_3	P28749	RBL1	0.916196	0.985873	0.925022	1.03689	1.22427	0.301559	0.989934
7803-4_3	O43916	CHST1	0.963199	1.02252	0.976573	0.995408	1.22401	0.301635	0.989934
9398-30_3	Q9UBC7	GALP	0.960979	0.975588	0.91243	0.993703	1.22352	0.301892	0.9901
6406-3_3	Q9C002	NMES1	1.0253	0.989029	1.13945	0.999184	1.21912	0.303712	0.993957
9964-10_3	P0CAP1	MYZAP	0.971525	1.01781	1.08952	0.996101	1.21883	0.3038	0.993957
8326-63_3	Q6IA17	SIGIRR	1.08024	1.01027	1.01877	0.964856	1.21895	0.303815	0.993957
5248-68_2	P30405	PPIF	1.2271	0.891696	0.964455	0.915321	1.21842	0.303974	0.993957
10622-9_3	Q96DB9	FXYD5	1.0186	1.05429	1.18208	1.01448	1.218	0.304202	0.993957
12687-2_3	Q16698	DECR1	0.981734	1.05875	1.08605	0.987511	1.21773	0.304315	0.993957
12936-38_3	P12271	RLBP1	0.989034	1.00799	0.893835	0.986839	1.21644	0.304812	0.9949
8935-22_3	O95255	ABCC6	0.989432	1.03449	0.998356	1.02323	1.21561	0.305178	0.995417
7982-10_3	Q9BYC8	MRPL32	0.990694	1.00716	0.941991	1.04716	1.21509	0.305449	0.995622
11180-17_3	Q92922	SMARCC1	1.14989	0.996068	1.13385	1.04468	1.21456	0.305657	0.995622
3169-70_2	P35475	IDUA	0.954614	0.966819	0.967332	0.910746	1.21355	0.306052	0.995653
7950-142_3	Q6UXG8	BTNL9	0.985513	1.00623	1.01032	0.970009	1.21351	0.306122	0.995653
12862-14_3	Q14511	NEDD9	0.966411	1.00162	0.923732	0.993293	1.21315	0.306291	0.995653
9906-21_3	Q9BQ16	SPOCK3	1.10208	0.989122	1.02299	0.976171	1.21197	0.306806	0.996652
2789-26_2	P09237	MMP7	1.00831	1.11285	1.02697	1.05297	1.21017	0.307478	0.998157
9779-63_3	Q9BSE4	HERPUD2	0.919234	0.940906	1.00148	0.943378	1.20861	0.308192	0.998629
13561-5_3	P50406	HTR6	0.923278	0.993254	0.896505	1.05713	1.20844	0.3082	0.998629
10574-10_3	P30530	AXL	2.04515	1.07644	1.50635	0.864997	1.20832	0.30825	0.998629
8828-21_3	Q6NXG1	ESRP1	1.00189	0.98688	0.920028	0.984749	1.20618	0.309215	0.998775
9359-9_3	Q6UY11	DLK2	1.16889	1.00056	1.32501	1.0333	1.20523	0.309605	0.998775
13490-1_3	Q9NZW5	MPP6	1.00871	1.02909	1.07544	1.03529	1.20516	0.309653	0.998775
4139-71_2	P08887	IL6R	0.930415	1.05324	1.21854	1.02623	1.20502	0.309666	0.998775
3374-49_2	P08631	HCK	0.976779	1.01784	0.925676	1.05164	1.20465	0.309902	0.998775
3654-27_5	Q8N8U9	BMPER	0.959247	0.962579	0.863902	1.00909	1.20435	0.309998	0.998775
7923-41_3	Q9C0C4	SEMA4C	0.933722	0.95729	0.914329	1.00031	1.20414	0.310106	0.998775
10908-2_3	Q8IUC8	GALNT13	1.04235	0.987648	1.03152	1.06551	1.20379	0.31029	0.998775
3470-1_2	P16581	SELE	0.997414	1.06217	1.2777	1.04429	1.202	0.310961	0.998775
10562-42_3	Q8NC67	NETO2	1.0684	1.01102	0.886281	1.02632	1.20213	0.310971	0.998775
4997-19_1	P38919	EIF4A3	1.06412	1.05565	1.02161	1.06906	1.20185	0.311075	0.998775
5730-60_3	O95715	CXCL14	1.19228	0.948467	0.851662	0.975485	1.20157	0.311165	0.998775
12939-1_3	O15160	POLR1C	1.03023	1.0652	1.23488	1.0372	1.20126	0.311328	0.998775
4550-3_2	P06241	FYN	1.0023	1.01398	0.922866	1.06672	1.2011	0.311382	0.998775
10548-35_3	Q96E93	KLRG1	0.927955	1.0959	1.32808	1.02049	1.19979	0.311965	0.998775
9326-33_3	P19823	ITIH2	1.0074	0.958003	1.02075	1.01366	1.19963	0.311987	0.998775
11330-15_3	P67870	CSNK2B	0.97837	1.00862	0.919946	1.05001	1.19973	0.311991	0.998775
13686-2_3	Q01344	IL5RA	1.01386	1.06318	1.19632	1.09862	1.19959	0.312052	0.998775
2449-1_4	P39877	PLA2G5	0.984542	0.997032	0.866564	0.984318	1.19846	0.31254	0.999445
8772-5_3	P52799	EFNB2	0.982352	1.01659	0.941105	0.979485	1.19802	0.312746	0.999445
5756-66_3	Q9BXP8	PAPPA2	0.968965	1.00738	0.93034	0.980191	1.1967	0.31327	0.999445
3479-71_2	P35030	PRSS3	1.00594	0.982178	0.889064	0.991776	1.19618	0.313541	0.999445
3414-40_2	P51813	BMX	0.976162	1.00612	0.890964	1.03194	1.1961	0.313593	0.999445
3534-14_2	P29965	CD40LG	0.941956	1.055	0.929245	1.08473	1.19569	0.313722	0.999445
9083-35_3	P78324	SIRPA	0.947825	1.00823	0.861729	1.00702	1.19572	0.313723	0.999445
11231-12_3	Q6P4F2	FDX1L	0.87829	1.02003	0.995169	0.88275	1.19521	0.313963	0.999466
3078-1_2	P49763	PGF	0.947293	0.99092	0.966631	0.978363	1.19478	0.314148	0.999466
6493-9_3	Q66K79	CPZ	0.979332	1.02535	0.894212	0.990035	1.19268	0.315063	0.999846
2763-66_2	Q9NP95	FGF20	0.932964	1.01468	0.925101	1.02242	1.19264	0.315063	0.999846
10457-3_3	O95256	IL18RAP	0.900825	1.01381	1.10709	1.07773	1.1922	0.315255	0.999846
12604-16_3	Q96GD3	SCMH1	0.98726	1.01197	0.9181	0.976352	1.1922	0.315256	0.999846
9245-1_3	Q99706	KIR2DL4	0.998472	0.984849	0.925136	0.947745	1.19149	0.315597	0.999846
7849-3_3	Q16769	QPCT	1.10817	1.00933	1.21645	1.07803	1.18791	0.317115	0.999846
11681-8_3	P52594	AGFG1	0.943091	0.907258	0.967666	0.983692	1.18773	0.317206	0.999846
5412-53_3	P26842	CD27	0.949475	1.0007	0.866124	1.0044	1.18694	0.317524	0.999846
2985-35_1	P09341	CXCL1	1.50808	1.00029	0.85278	0.884573	1.18589	0.318016	0.999846
8956-96_3	Q96GP6	SCARF2	0.943204	0.977793	0.965678	1.01916	1.18543	0.318201	0.999846
4306-4_2	P29401	TKT	1.04219	0.911617	1.04558	1.01168	1.18463	0.318616	0.999846
8347-222_3	Q9H1M3	DEFB129	0.95243	1.02031	1.21508	0.993461	1.18389	0.318925	0.999846
4588-1_2	P01298	PPY	0.917348	1.07025	1.08567	0.999927	1.18247	0.319535	0.999846
9319-59_3	Q7Z7H5	TMED4	1.02896	0.999238	1.14502	0.98586	1.18209	0.319703	0.999846
8802-24_3	Q8N2K1	UBE2J2	1.0664	1.13755	1.1139	1.03889	1.1818	0.31978	0.999846
4131-72_2	P02751	FN1	1.07297	1.06704	1.16549	1.03188	1.18147	0.31996	0.999846
5012-67_1	P00568	AK1	1.02007	0.887727	1.13268	1.01661	1.18131	0.32003	0.999846
4561-65_2	Q96CA5	BIRC7	0.969296	1.02507	0.949604	1.04204	1.18091	0.320208	0.999846
13408-23_3	Q8TEU8	WFIKKN2	0.948604	0.977271	1.07021	0.941331	1.18064	0.32031	0.999846
3606-2_5	Q16832	DDR2	1.04562	1.00379	0.875037	0.998615	1.18053	0.320375	0.999846
12804-5_3	Q9UKD1	GMEB2	0.806798	1.05949	0.69971	0.999629	1.18034	0.32044	0.999846
8484-24_3	P41159	LEP	1.1749	1.07002	0.769828	1.10676	1.17962	0.320744	0.999846
4154-57_2	P16109	SELP	0.949385	0.921978	0.920024	0.972694	1.17937	0.320856	0.999846
3325-2_2	O00339	MATN2	0.972158	1.00259	1.26692	0.985537	1.17914	0.32094	0.999846
4146-58_2	P34130	NTF4	1.03505	1.02626	0.887456	1.01775	1.17849	0.32126	0.999846
8916-32_3	Q13586	STIM1	0.998692	1.01599	0.837815	0.953347	1.17796	0.321465	0.999846
10442-1_3	Q8WZ59	TMEM190	1.07526	1.03025	1.27843	1.02387	1.1777	0.321609	0.999846
8073-3_3	Q9UIB8	CD84	0.926344	0.995002	0.866555	0.941651	1.17695	0.321942	0.999846
11354-21_3	Q9NQ66	PLCB1	1.01406	0.99859	0.966784	1.04306	1.17672	0.322075	0.999846
6933-20_3	Q9BQ48	MRPL34	0.98778	1.03752	0.985463	1.01942	1.17646	0.322177	0.999846
14755-4_3	P02788	LTF	0.979987	0.970617	0.954525	0.939516	1.17641	0.322227	0.999846
11939-11_3	P80108	GPLD1	1.20156	1.00163	0.960903	0.946203	1.17607	0.322349	0.999846
12434-25_3	P53990	IST1	1.05767	0.910622	1.04942	0.996407	1.17596	0.322366	0.999846
7744-10_3	Q9Y561	LRP12	0.977563	0.964077	1.23765	0.951	1.17527	0.322705	0.999846
10623-19_3	P15941	MUC1	0.89899	1.03896	1.04131	0.994368	1.17533	0.322724	0.999846
13576-15_3	P09211	GSTP1	0.837468	0.97631	0.918574	1.04839	1.1749	0.322822	0.999846
10882-12_3	Q08554	DSC1	0.92511	0.990688	0.918896	1.02744	1.17489	0.322855	0.999846
2835-1_4	P12956	XRCC6	1.16942	0.955971	0.873726	1.01414	1.17401	0.323246	0.999846
8927-6_3	E0CX11	C7orf73	1.04379	1.03784	0.91635	0.995153	1.17243	0.324014	0.999846
7220-20_3	P24001	IL32	0.992165	1.03463	0.979408	1.02826	1.17224	0.324034	0.999846
13472-35_3	Q9H0R4	HDHD2	1.19074	0.940492	1.12129	1.01206	1.17126	0.324489	0.999846
9185-15_3	P04155	TFF1	0.915647	1.0397	1.01354	1.01431	1.17116	0.324565	0.999846
11659-31_3	Q14677	CLINT1	0.976788	0.866759	0.879945	0.914479	1.17087	0.324679	0.999846
8268-98_3	Q9Y663	HS3ST3A1	1.13564	0.964931	1.08056	1.04983	1.16988	0.325119	0.999846
9569-14_3	Q6AZY7	SCARA3	1.02959	1.04395	1.03337	0.980902	1.16901	0.325492	0.999846
8368-102_3	P20333	TNFRSF1B	1.07998	1.01363	1.24451	0.965658	1.16838	0.325745	0.999846
13498-1_3	Q9UGB7	MIOX	0.941357	1.01129	0.916234	0.998668	1.16832	0.325784	0.999846
13511-29_3	Q01826	SATB1	0.974766	1.01174	0.914653	0.997103	1.1667	0.326513	0.999846
9199-6_3	P60604	UBE2G2	1.03011	1.02056	1.08565	1.00742	1.1666	0.326558	0.999846
6365-62_3	Q8NC54	KCT2	1.00261	1.03825	1.00707	1.01232	1.16596	0.326875	0.999846
14674-63_3	Q9UKS6	PACSIN3	1.00101	1.00307	1.05945	1.05899	1.16603	0.326875	0.999846
10665-30_3	P69891	HBG1	1.09029	1.04178	1.11477	1.02163	1.16562	0.327014	0.999846
3422-4_2	P06493 P14635	CDC2 CCNB1	0.966326	0.998063	0.905681	1.01766	1.16508	0.327223	0.999846
12350-86_3	P15036	ETS2	1.05591	0.973566	1.00049	1.01431	1.1646	0.327471	0.999846
9266-1_3	Q9NP99	TREM1	1.20325	0.920179	1.20129	0.958122	1.16424	0.327618	0.999846
14634-13_3	P22888	LHCGR	0.938255	0.979291	1.03403	0.977924	1.16238	0.328502	0.999846
3628-3_4	P36507	MAP2K2	1.10543	0.954339	0.864769	0.942081	1.16213	0.328536	0.999846
10916-44_3	Q13018	PLA2R1	1.38192	1.01467	0.877196	0.959547	1.16143	0.328868	0.999846
6070-11_3	O00391	QSOX1	0.965648	1.0048	1.16407	1.07248	1.16125	0.328963	0.999846
12698-72_3	O00629	KPNA4	0.948932	0.99777	0.94606	0.963988	1.16085	0.32916	0.999846
3309-2_2	P12318	FCGR2A	0.934629	1.37536	0.492196	1.33118	1.16068	0.329194	0.999846
11338-49_3	P51451	BLK	0.989373	1.0031	0.943605	0.954623	1.16007	0.329528	0.999846
8315-5_3	Q8N690	DEFB119	0.955957	1.00993	1.03816	0.979566	1.1597	0.329665	0.999846
5100-53_3	Q14108	SCARB2	0.986101	1.03203	1.05792	0.989668	1.15913	0.329951	0.999846
8000-17_3	Q8N109	KIR2DL5A	1.40418	1.04377	1.24218	1.03435	1.15903	0.329967	0.999846
2857-70_2	P04150	NR3C1	0.899109	1.01421	0.767988	1.14952	1.15911	0.329992	0.999846
6229-13_3	P0DML2 P0DML3	CSH1 CSH2	0.962077	0.981886	0.870544	1.01579	1.15865	0.330172	0.999846
8696-15_3	Q99999	GAL3ST1	0.996732	1.01706	1.15687	1.01784	1.15846	0.330258	0.999846
13978-122_3	O15119	TBX3	0.937283	1.04332	0.944725	0.943776	1.15793	0.330513	0.999846
11239-49_3	Q8IU80	TMPRSS6	1.17734	1.18343	0.831293	0.914251	1.15772	0.33053	0.999846
5457-5_2	Q5KU26	COLEC12	0.89005	0.932719	0.947961	0.912112	1.15603	0.331327	0.999846
12571-14_3	P36405	ARL3	0.83205	0.903292	0.962431	1.0074	1.15544	0.331611	0.999846
5035-7_1	P04818	TYMS	0.911021	1.04598	0.923381	0.99343	1.15455	0.331983	0.999846
9583-17_3	Q9Y225	RNF24	1.03966	1.0212	1.13148	1.00313	1.15441	0.33205	0.999846
7085-81_3	Q15517	CDSN	0.900775	1.04223	1.00302	1.00962	1.15194	0.333218	0.999846
8824-2_3	Q99460	PSMD1	1.02685	1.00193	0.899247	1.0352	1.15169	0.333334	0.999846
2475-1_3	P10721	KIT	0.981537	0.960014	1.17287	0.962369	1.151	0.333601	0.999846
7148-42_3	Q9BQD7	FAM173A	0.947803	1.01787	0.945351	0.99484	1.15038	0.333887	0.999846
6237-11_3	Q8N441	FGFRL1	1.01288	1.03249	1.12679	1.07527	1.15008	0.334083	0.999846
7241-12_3	P20963	CD247	1.07423	1.0221	1.1595	1.01373	1.14938	0.334373	0.999846
8518-55_3	P35318	ADM	0.947306	1.01312	0.973366	1.00074	1.14935	0.334402	0.999846
8036-75_3	P01225	FSHB	1.02117	1.02363	1.05737	0.978018	1.14858	0.334753	0.999846
2626-3_2	P07900 P08238	HSP90AA1 HSP90AB1	1.02689	0.96107	0.863403	1.04562	1.14841	0.334803	0.999846
12957-62_3	P14927	UQCRB	1.01029	1.02678	1.10473	1.03793	1.14735	0.3353	0.999846
8476-11_3	P10645	CHGA	1.08652	1.05063	1.09883	0.991251	1.14698	0.335565	0.999846
10866-60_3	Q6IN85	SMEK1	1.13182	1.05567	1.27108	1.00939	1.146	0.335909	0.999846
10655-43_3	Q9H078	CLPB	0.986957	0.956415	0.97782	0.878712	1.14528	0.336224	0.999846
11481-25_3	Q8TDQ0	HAVCR2	0.977498	1.00351	1.37017	0.987218	1.14338	0.337155	0.999846
6064-4_3	Q9BS26	ERP44	0.938286	0.998221	1.20412	1.01609	1.14285	0.337369	0.999846
3520-58_1	P10600	TGFB3	1.0281	1.01113	0.87484	1.05582	1.1428	0.337378	0.999846
7152-5_3	Q8TDQ0	HAVCR2	1.09235	1.02126	0.853663	1.00645	1.14256	0.337476	0.999846
14260-112_3	Q7Z628	NET1	1.00382	0.941946	0.948213	0.992123	1.1423	0.337625	0.999846
5888-29_3	P63241	EIF5A	1.12036	0.943033	0.976008	1.02254	1.14179	0.337874	0.999846
7993-23_3	Q6HA08	ASTL	0.972266	0.988889	0.901284	0.940376	1.14069	0.338338	0.999846
5335-73_3	P08133	ANXA6	0.973407	0.991932	1.20746	1.06354	1.13967	0.33884	0.999846
11370-20_3	Q9NRR6	INPP5E	0.954653	0.998354	0.963942	1.02436	1.13955	0.33888	0.999846
13972-4_3	Q9BPX1	HSD17B14	1.03239	1.04874	1.00731	0.994942	1.1395	0.338934	0.999846
7840-64_3	Q99538	LGMN	1.05479	1.00459	1.0841	1.18155	1.13832	0.339449	0.999846
4460-8_2	O15530	PDPK1	0.882466	0.889393	0.801316	0.965701	1.13776	0.339723	0.999846
8029-35_3	P00709	LALBA	0.882476	0.997289	0.902118	0.875362	1.13587	0.340585	0.999846
6447-73_3	P26022	PTX3	1.01329	1.01863	1.09993	1.028	1.13586	0.340602	0.999846
9845-33_3	Q99497	PARK7	0.897327	0.934853	0.980281	1.05223	1.13539	0.340853	0.999846
13659-36_3	Q9HD20	ATP13A1	0.879968	0.993215	0.995624	1.03226	1.13495	0.341025	0.999846
10870-32_3	Q9UBP0	SPAST	1.03303	0.915461	0.919529	0.958336	1.13465	0.341164	0.999846
11252-30_3	O75427	LRCH4	0.95046	0.970382	0.928347	0.968622	1.13329	0.341783	0.999846
9439-454_3	Q6UX34	C2orf82	1.03155	1.04459	1.01823	0.971951	1.13326	0.341798	0.999846
6550-4_3	Q14773	ICAM4	0.93097	0.994735	1.28553	1.00703	1.13324	0.341809	0.999846
9880-33_3	P48775	TDO2	0.990823	1.03643	1.08733	0.973589	1.13306	0.341907	0.999846
3821-28_1	Q8IW41	MAPKAPK5	0.962803	1.05422	0.936331	0.968224	1.13299	0.341938	0.999846
3303-23_2	Q15828	CST6	0.898071	0.981012	1.31207	0.930648	1.13249	0.342156	0.999846
9074-6_3	Q96IV6	FAXDC2	1.01065	1.02225	1.04306	1.00582	1.1323	0.342277	0.999846
7762-30_3	O75324	SNN	1.066	0.961209	0.987894	0.866186	1.13106	0.342794	0.999846
9365-91_3	Q5T1H1	EYS	0.998735	1.04856	0.996961	0.970625	1.13034	0.343234	0.999846
7752-31_3	Q8WXI8	CLEC4D	1.07764	1.02002	0.984185	0.980688	1.12832	0.344105	0.999846
11556-19_3	Q8N6T3	ARFGAP1	1.00394	0.970872	0.936166	1.02288	1.12784	0.344316	0.999846
12573-80_3	O75382	TRIM3	0.90604	0.978092	1.01972	0.960663	1.12712	0.344667	0.999846
9445-44_3	Q8NEA5	C19orf18	1.01758	1.04883	1.00375	0.967874	1.12685	0.344823	0.999846
13055-53_3	A5PKW4	PSD	0.966582	1.02503	1.19522	1.07119	1.12676	0.344835	0.999846
13726-4_3	P33681	CD80	0.991161	0.990916	0.873015	0.895365	1.12605	0.345184	0.999846
11537-12_3	Q9UP52	TFR2	0.939375	0.969825	0.893615	0.963426	1.12598	0.345217	0.999846
8362-102_3	P01591	IGJ	1.03845	1.01553	1.07143	0.995517	1.12536	0.345523	0.999846
4468-21_2	Q9NRA0	SPHK2	0.956564	1.01255	0.920488	1.0274	1.12431	0.346003	0.999846
7894-155_3	P11487	FGF3	1.01546	1.0277	0.936018	1.00759	1.12363	0.34632	0.999846
4179-57_3	P31946 P62258 P61981 Q04917 P27348 P63104 P31947	YWHAB YWHAE YWHAG YWHAH YWHAQ YWHAZ SFN	1.11389	0.992038	0.946007	0.999703	1.12266	0.346778	0.999846
5328-33_37	P00533	EGFR	0.964931	0.991283	1.1741	1.01168	1.12213	0.347028	0.999846
8465-52_3	P09668	CTSH	0.982825	1.06492	1.11757	1.0518	1.12196	0.347093	0.999846
5867-60_3	P05089	ARG1	1.30377	0.991224	1.02204	0.992044	1.12185	0.347129	0.999846
8275-31_3	Q5VY43	PEAR1	0.990341	0.952719	1.03175	0.955612	1.12115	0.34749	0.999846
12714-38_3	O75843	AP1G2	1.04498	0.926031	1.17509	0.970232	1.11986	0.348127	0.999846
5930-54_3	P19429	TNNI3	0.998424	1.01428	0.9516	1.02308	1.11914	0.348472	0.999846
2846-24_2	P62979	RPS27A	1.12452	0.89079	1.01403	1.00427	1.11869	0.348666	0.999846
5728-60_3	Q96LA6	FCRL1	0.941587	0.997487	1.35167	1.01515	1.11826	0.348856	0.999846
9719-145_3	P51512	MMP16	0.974796	1.01198	0.89977	1.00688	1.11811	0.348901	0.999846
7770-25_3	Q9UMS0	NFU1	0.987602	1.04287	0.992441	0.990401	1.11777	0.349074	0.999846
2859-69_2	Q9BY41	HDAC8	0.995998	0.981604	0.926376	1.00907	1.11716	0.34935	0.999846
7258-5_3	P13727	PRG2	1.00355	1.04505	1.17182	0.970423	1.11598	0.349939	0.999846
7857-22_3	P30990	NTS	1.08181	0.997322	1.14554	1.00942	1.11552	0.350157	0.999846
3373-5_2	P20718	GZMH	1.04592	1.02003	0.913349	1.03921	1.11462	0.350597	0.999846
10624-45_3	Q1W4C9	SPINK13	0.981629	1.03082	0.971285	0.996784	1.11395	0.350931	0.999846
7863-50_3	O00264	PGRMC1	0.979855	1.01533	1.05164	0.992627	1.11388	0.350937	0.999846
2747-3_2	Q9BZM4	ULBP3	1.1116	0.993385	0.928502	1.03837	1.11362	0.351103	0.999846
8808-90_3	Q9BZD6	PRRG4	1.01922	1.00774	0.902437	0.983857	1.1128	0.351464	0.999846
3719-2_2	P46527	CDKN1B	1.05823	0.928668	1.00462	0.980195	1.11155	0.352107	0.999846
12417-46_3	Q9Y3C4	TPRKB	0.917191	1.01479	1.06104	1.00782	1.11115	0.352266	0.999846
7145-1_3	Q06033	ITIH3	0.913164	0.979421	1.21876	0.999002	1.10976	0.352871	0.999846
4159-130_1	P08603	CFH	1.0433	1.01006	1.01665	1.03509	1.10931	0.3531	0.999846
11067-13_3	P02818	BGLAP	0.988837	1.0184	1.0937	1.09798	1.10933	0.353134	0.999846
12012-33_3	P82279	CRB1	1.02596	0.990579	0.934169	0.964972	1.10807	0.353723	0.999846
6454-38_3	P52565	ARHGDIA	1.09328	0.915636	1.10722	0.978562	1.10787	0.353764	0.999846
5110-84_3	P58400	NRXN1	0.955271	0.978954	1.09473	0.948481	1.10749	0.353946	0.999846
7137-8_3	Q9UJ68	MSRA	0.957044	1.0128	0.970059	0.962909	1.10759	0.354027	0.999846
8792-17_3	O00592	PODXL	0.967891	1.01647	0.946987	0.973545	1.10721	0.354109	0.999846
13698-28_3	Q8IZA0	KIAA0319L	0.926632	1.00101	0.950695	0.995342	1.10692	0.354262	0.999846
11952-1_3	Q8IVU1	IGDCC3	1.04874	0.987755	0.944139	0.984219	1.10563	0.354894	0.999846
11108-16_3	P21333	FLNA	0.98168	1.03011	1.00192	0.980522	1.10533	0.355022	0.999846
8229-1_3	Q4G148	GXYLT1	0.957474	0.977358	0.972357	0.962969	1.10516	0.355092	0.999846
8898-19_3	Q96C90	PPP1R14B	0.888928	0.95635	0.925125	0.936889	1.104	0.35569	0.999846
8312-139_3	P30085	CMPK1	1.0085	1.05911	1.18109	1.00407	1.10375	0.355771	0.999846
12581-39_3	O14732	IMPA2	0.953866	0.997256	0.895486	0.946593	1.10374	0.355788	0.999846
4234-8_2	Q01638	IL1RL1	0.882466	0.908422	1.19463	0.921424	1.10366	0.355825	0.999846
7740-33_3	Q969F0	FATE1	0.963941	1.00537	0.942086	1.00118	1.10267	0.356344	0.999846
4396-54_1	Q8IU54	IFNL1	1.12459	0.984246	0.938207	1.02066	1.10205	0.3566	0.999846
9264-11_3	P43234	CTSO	1.02202	0.996404	1.14805	1.0376	1.10146	0.356886	0.999846
3473-78_2	P40238	MPL	1.00498	0.959496	1.06838	0.992625	1.09975	0.357697	0.999846
8274-64_3	O15400	STX7	1.00843	0.989462	1.07037	1.01748	1.09962	0.357757	0.999846
6494-60_3	Q96QH8	SPACA5	1.02177	1.05358	1.001	1.02237	1.09937	0.357921	0.999846
8028-22_3	Q9NQ38	SPINK5	0.979247	1.00732	0.904608	0.990721	1.09883	0.358154	0.999846
12787-47_3	P52741	ZNF134	0.891683	1.01326	0.922429	1.00201	1.09804	0.35855	0.999846
14124-6_3	O43921	EFNA2	1.01108	1.01137	1.13061	1.00288	1.09737	0.358835	0.999846
6923-1_3	O00469	PLOD2	1.10857	1.00787	1.16323	1.04419	1.09706	0.359015	0.999846
3024-18_2	P08697	SERPINF2	0.932895	0.996006	0.865662	0.971323	1.09644	0.35927	0.999846
14144-3_3	Q7L7L0	HIST3H2A	1.27361	0.868452	0.935137	1.00493	1.09632	0.359445	0.999846
7185-29_3	P40197	GP5	0.971328	0.972594	0.958136	1.04798	1.09285	0.361059	0.999846
12831-21_3	Q96BS2	TESC	1.0149	1.02644	1.01854	1.01632	1.09231	0.361306	0.999846
8080-24_3	Q1L6U9	MSMP	1.02129	1.01944	1.27193	0.9451	1.09167	0.361617	0.999846
7140-1_3	P08217	CELA2A	0.986914	1.00639	0.87055	0.987613	1.09152	0.361679	0.999846
5489-18_3	P31948	STIP1	1.01242	0.954816	1.11971	0.999519	1.09143	0.361748	0.999846
10522-167_3	Q9Y5E5	PCDHB4	0.981585	1.0188	1.21624	1.00256	1.09086	0.362015	0.999846
10900-272_3	Q93045	STMN2	1.19824	0.964269	0.915917	1.00589	1.09061	0.362121	0.999846
4137-57_2	Q9H293	IL25	1.01647	1.00884	0.938053	1.06182	1.09001	0.362442	0.999846
7951-146_3	Q96LA5	FCRL2	1.02519	1.00939	1.00865	1.07748	1.0892	0.362882	0.999846
9190-7_3	P08962	CD63	0.970031	0.996918	0.911056	1.00053	1.08811	0.363356	0.999846
12534-10_3	Q13137	CALCOCO2	0.956473	0.974568	0.954591	0.988165	1.08755	0.363647	0.999846
7846-44_3	Q9UQ72	PSG11	1.03626	1.03151	1.09537	0.977706	1.08737	0.363731	0.999846
12895-28_3	Q9Y6T7	DGKB	0.981312	1.02057	1.0412	1.0111	1.08728	0.363765	0.999846
12605-1_3	Q9NQT5	EXOSC3	0.954933	1.0012	1.34172	0.990141	1.08623	0.364365	0.999846
4969-2_1	P00915	CA1	1.33786	0.960891	1.34455	1.12647	1.08564	0.364569	0.999846
3298-52_2	Q8IWV2	CNTN4	0.995847	0.954723	1.09699	0.97281	1.08433	0.365198	0.999846
5103-30_3	Q8TD46	CD200R1	0.957198	1.01748	1.04229	0.990131	1.08419	0.365293	0.999846
9067-152_3	Q86XR8	CEP57	0.943171	1.0348	1.00528	0.991435	1.08373	0.365535	0.999846
11516-7_3	P07148	FABP1	0.896718	0.948059	1.10997	0.931103	1.08353	0.365589	0.999846
9377-25_3	P21583	KITLG	0.93057	1.02145	1.22175	1.0465	1.08319	0.365772	0.999846
13027-20_3	O95931	CBX7	1.06537	0.962101	0.915181	0.993489	1.08195	0.366397	0.999846
3000-66_1	P11226	MBL2	1.01285	0.912791	0.621515	0.917786	1.08048	0.367105	0.999846
3807-1_2	Q9GZV9	FGF23	0.963138	1.04575	1.02825	1.01821	1.07992	0.367422	0.999846
13476-16_3	O60870	KIN	1.1396	0.990153	0.920068	1.01633	1.07976	0.367517	0.999846
11449-22_3	P52907	CAPZA1	1.25635	1.01883	0.975962	1.05439	1.07904	0.367846	0.999846
12590-67_3	P10163	PRB4	1.02317	1.03201	1.12506	1.02554	1.07864	0.368029	0.999846
3864-5_2	P62081	RPS7	1.26678	1.02624	0.962483	1.09932	1.07799	0.368338	0.999846
12459-13_3	Q9HB21	PLEKHA1	0.941871	1.02673	1.04247	0.992731	1.07792	0.3684	0.999846
11643-73_3	Q8TDB6	DTX3L	0.876102	0.912628	0.909316	0.940481	1.07752	0.368598	0.999846
3323-37_1	Q14114	LRP8	0.945695	0.976217	0.91371	1.03372	1.07698	0.368836	0.999846
12731-12_3	Q6IQ23	PLEKHA7	0.983354	0.939548	1.21527	1.0832	1.07683	0.368908	0.999846
7049-2_3	O75077	ADAM23	1.08854	1.02807	0.987109	0.993474	1.07647	0.369117	0.999846
10675-223_3	Q9Y320	TMX2	1.02008	1.00589	1.1044	0.918355	1.07606	0.369307	0.999846
5224-20_3	P68400	CSNK2A1	0.977733	1.05764	0.8978	0.978775	1.07582	0.369409	0.999846
10643-16_3	Q96PB7	OLFM3	0.962538	1.03883	0.940343	1.00533	1.07465	0.369979	0.999846
12715-30_3	Q8IZD4	DCP1B	0.967055	1.03395	1.0962	1.01466	1.07469	0.370013	0.999846
14495-161_3	O95390	GDF11	1.00648	1.02119	0.958806	0.986122	1.07355	0.370553	0.999846
5713-9_3	Q8IZI9	IFNL3	1.11082	0.995463	1.04143	0.979773	1.07335	0.370635	0.999846
9837-60_3	P15559	NQO1	1.08416	1.02885	1.0875	1.007	1.0725	0.371117	0.999846
10575-31_3	Q9UHX1	PUF60	1.16658	1.04956	1.01637	0.966736	1.07233	0.371117	0.999846
9926-4_3	P25815	S100P	0.983475	1.01473	0.891776	1.00423	1.07228	0.371168	0.999846
5008-51_1	P04179	SOD2	0.9621	1.00107	1.19532	1.01524	1.07201	0.371302	0.999846
8428-102_3	Q9P121	NTM	0.971512	0.95821	1.23221	0.978069	1.07143	0.371577	0.999846
7182-1_3	P23141	CES1	0.905258	1.0092	0.888658	1.00493	1.07145	0.371596	0.999846
2819-23_2	P33151	CDH5	1.05759	0.947172	1.07961	0.955451	1.07085	0.37187	0.999846
9177-6_3	P58499	FAM3B	0.965051	0.968731	1.11287	1.00445	1.0703	0.372157	0.999846
6402-8_3	Q9UKJ1	PILRA	1.63287	1.15526	1.28177	1.78627	1.07009	0.372234	0.999846
9064-12_3	Q9Y6U7	RNF215	1.00315	0.968008	1.03627	1.02012	1.06972	0.372444	0.999846
5475-10_3	P05771	PRKCB	1.10246	0.902253	0.942118	0.971545	1.06967	0.372484	0.999846
5666-64_3	P27930	IL1R2	1.00957	1.03704	0.986748	0.994791	1.06949	0.372588	0.999846
12599-10_3	Q86UX7	FERMT3	0.845672	0.906056	0.854833	0.958778	1.0687	0.372956	0.999846
13465-5_3	P53805	RCAN1	0.807155	0.997382	0.873735	0.986264	1.06775	0.373416	0.999846
4430-44_3	Q9BWP8	COLEC11	1.07215	1.0289	1.41066	1.08489	1.06658	0.374014	0.999846
7930-3_3	Q9Y3B2	EXOSC1	1.02838	1.00848	0.925247	1.02591	1.06626	0.374188	0.999846
14197-2_3	O75626	PRDM1	1.0325	1.01936	1.17572	0.996488	1.06598	0.374314	0.999846
7245-2_3	O95319	CELF2	1.02079	0.952325	0.806338	1.06817	1.06578	0.374401	0.999846
8990-42_3	P54709	ATP1B3	1.02761	0.978452	1.1376	0.958269	1.06565	0.374523	0.999846
6245-4_3	Q92692	PVRL2	0.977467	1.02247	1.05406	0.980543	1.06479	0.374925	0.999846
12785-49_3	Q86T24	ZBTB33	0.979551	1.04781	1.01881	1.01304	1.06462	0.375	0.999846
13090-17_3	P06703	S100A6	1.01345	0.932951	0.997686	0.969994	1.06439	0.3751	0.999846
12454-105_3	Q9BV86	NTMT1	1.09362	1.03561	0.916876	0.990953	1.06349	0.37559	0.999846
7225-51_3	Q8N4V1	MMGT1	0.996154	0.999343	0.971029	0.947119	1.06311	0.37577	0.999846
14254-27_3	P29074	PTPN4	0.953542	1.013	1.09128	0.997653	1.063	0.375813	0.999846
8765-23_3	P52799	EFNB2	0.981739	1.04656	0.946313	0.993012	1.06301	0.375819	0.999846
11311-79_3	P15918	RAG1	0.943529	0.987522	0.935079	0.984181	1.0623	0.376176	0.999846
12853-112_3	Q9NZR1	TMOD2	1.02418	0.890305	1.37141	0.958012	1.0614	0.376627	0.999846
12960-9_3	P35557	GCK	0.900847	0.988318	0.957585	1.05394	1.06109	0.376774	0.999846
11654-77_3	Q8IZ57	NRSN1	0.950874	1.00011	0.90283	0.972136	1.06016	0.377254	0.999846
3357-67_2	P24941 P20248	CDK2 CCNA2	0.997762	1.00045	0.94338	1.04255	1.06019	0.377267	0.999846
10455-196_3	Q6EBC2	IL31	0.968553	1.09836	0.875343	0.999307	1.05899	0.377859	0.999846
13967-14_3	Q16881	TXNRD1	1.20809	1.0268	1.07579	0.992747	1.05756	0.378541	0.999846
8842-16_3	Q8IYS0	GRAMD1C	0.937938	0.991359	0.926182	0.980104	1.05745	0.378636	0.999846
11347-9_3	P37837	TALDO1	1.14199	1.0414	0.872784	1.00278	1.05731	0.378695	0.999846
4280-47_2	P25787	PSMA2	1.04579	0.971597	0.950264	1.05364	1.05641	0.379137	0.999846
10363-13_3	P84022	SMAD3	0.920409	0.975967	0.886986	1.01411	1.05621	0.37921	0.999846
12355-223_3	Q96E11	MRRF	0.96544	1.00807	0.890976	1.00787	1.05564	0.379514	0.999846
14617-7_3	P78357	CNTNAP1	0.962218	0.970906	0.948357	1.01262	1.05538	0.379684	0.999846
12788-6_3	Q96ES7	CCDC101	1.01672	1.02062	1.13778	1.00723	1.05503	0.37986	0.999846
10593-14_3	O43653	PSCA	1.0347	0.96703	1.10082	0.846406	1.05326	0.380708	0.999846
13470-43_3	Q03431	PTH1R	0.970655	1.04008	0.981106	1.00184	1.05339	0.38073	0.999846
10940-25_3	Q86TD4	SRL	0.946642	0.976193	0.919709	1.00817	1.05329	0.380756	0.999846
4130-71_1	P10767	FGF6	1.12236	0.984972	0.904613	1.04348	1.05296	0.380922	0.999846
2292-17_4	P02748	C9	0.978077	1.09522	1.07125	1.02049	1.05253	0.381087	0.999846
8071-114_3	Q9Y5E2	PCDHB7	0.988008	0.979916	0.930057	0.931482	1.05235	0.381179	0.999846
11201-19_3	Q9Y606	PUS1	0.978266	1.00456	0.937588	0.947482	1.05158	0.381626	0.999846
5745-64_3	O43692	PI15	0.955285	1.01819	0.93145	1.01713	1.05146	0.381646	0.999846
3730-81_2	P43489	TNFRSF4	0.953709	1.00272	1.09584	0.953834	1.05114	0.381821	0.999846
12020-39_3	P07738	BPGM	1.2708	1.01378	1.04775	1.12059	1.05029	0.38228	0.999846
12483-62_3	Q92753	RORB	1.09332	1.03583	0.928782	1.05937	1.0502	0.382327	0.999846
2579-17_5	P14780	MMP9	1.02693	0.933363	0.735221	0.904985	1.04967	0.382533	0.999846
11462-8_3	O43251	RBFOX2	0.991253	1.03335	0.97782	1.02864	1.04958	0.382602	0.999846
5225-50_3	P68400 P67870	CSNK2A1 CSNK2B	1.34999	0.972386	0.918775	1.06169	1.04823	0.383279	0.999846
10914-4_3	Q9UKJ5	CHIC2	1.03791	1.02237	1.14134	1.03489	1.0478	0.383539	0.999846
5755-29_3	P09681	GIP	0.939076	1.01666	0.908892	0.987697	1.04676	0.384054	0.999846
12945-33_3	Q9NP72	RAB18	0.934184	0.991365	1.02451	0.953982	1.04592	0.384475	0.999846
12562-1_3	Q16512	PKN1	0.978618	1.00244	0.949471	0.987843	1.04503	0.384954	0.999846
12361-102_3	P62070	RRAS2	1.00302	1.02955	0.979702	1.0529	1.04434	0.385282	0.999846
10339-48_3	P09104	ENO2	1.02553	0.988307	0.998105	1.04534	1.04426	0.385336	0.999846
12925-105_3	Q9Y2T1	AXIN2	1.06641	1.01689	1.18409	1.0365	1.0435	0.385699	0.999846
11105-171_3	P06733	ENO1	1.16454	0.946066	1.04815	1.04513	1.04284	0.38605	0.999846
9599-6_3	Q8IYJ0	PIANP	1.07653	1.02872	1.06582	0.983234	1.04247	0.386257	0.999846
4960-72_1	P04083	ANXA1	1.17788	0.881854	0.827737	0.846783	1.04221	0.386363	0.999846
8893-29_3	P09874	PARP1	1.29783	0.983045	1.25063	0.948087	1.0421	0.386433	0.999846
14249-68_3	Q9UJV3	MID2	1.10679	0.996482	1.06625	1.02029	1.04201	0.38648	0.999846
8820-2_3	Q9BXJ5	C1QTNF2	0.935838	1.0157	0.96428	0.970983	1.04156	0.386708	0.999846
10945-11_3	O43752	STX6	1.05335	1.01117	1.11756	0.996699	1.04141	0.386802	0.999846
13130-150_3	P52789	HK2	1.05947	1.03388	0.569376	0.981616	1.04115	0.38691	0.999846
10473-2_3	Q03403	TFF2	1.02462	1.05967	1.15943	0.961848	1.04074	0.387184	0.999846
12846-3_3	Q9UKA1	FBXL5	0.918067	0.998716	0.995847	0.942226	1.0396	0.387732	0.999846
5264-65_3	P27797	CALR	1.04854	0.998482	0.927365	1.02229	1.0393	0.387873	0.999846
5121-3_2	Q9H3T3	SEMA6B	1.12117	0.979308	1.02488	1.02505	1.03896	0.388034	0.999846
11310-8_3	P32926	DSG3	1.08455	1.0165	0.915992	0.932903	1.03862	0.388209	0.999846
6633-43_3	B0FP48	UPK3BL	0.99614	1.05965	1.19348	1.01179	1.03838	0.388349	0.999846
5747-67_3	P02818	BGLAP	1.00978	1.02336	0.964467	0.988193	1.03811	0.388512	0.999846
10724-45_3	Q9H078	CLPB	0.96032	1.00766	0.939291	0.986417	1.03778	0.388669	0.999846
5724-58_3	Q6UWP8	SBSN	0.999525	0.971334	1.0351	0.972259	1.03754	0.388807	0.999846
13597-20_3	Q13636	RAB31	0.787542	0.904596	0.868138	0.974819	1.03688	0.389096	0.999846
3394-81_2	P53350	PLK1	1.00232	1.00819	0.954426	1.07486	1.03659	0.389272	0.999846
8687-26_3	Q9NUM4	TMEM106B	0.96108	1.02931	1.00564	1.03228	1.03633	0.389417	0.999846
8034-6_3	A6NNA5	DRGX	0.945815	0.99495	1.02741	0.965578	1.03595	0.389626	0.999846
10910-6_3	O75871	CEACAM4	1.01034	0.992733	1.1923	0.973414	1.03433	0.390466	0.999846
8005-1_3	P84157	MXRA7	0.933167	0.997826	1.21204	0.977863	1.03413	0.390517	0.999846
8031-11_3	P13688	CEACAM1	1.07096	1.036	1.32748	1.01192	1.0339	0.390662	0.999846
5000-52_1	Q08380	LGALS3BP	0.987199	1.11789	1.02927	1.08842	1.03337	0.390937	0.999846
10630-5_3	Q9BUP3	HTATIP2	1.07062	0.966263	1.10092	0.983568	1.03343	0.390943	0.999846
6364-7_3	Q9BX59	TAPBPL	1.01188	1.13832	1.34066	1.03321	1.03328	0.39096	0.999846
3844-2_1	P62937	PPIA	0.991215	0.936379	1.04304	1.01724	1.03231	0.391514	0.999846
5272-55_2	P29353	SHC1	1.00265	0.918534	0.97036	0.948609	1.03178	0.391775	0.999846
5023-23_1	P30566	ADSL	1.0241	1.0171	1.00392	1.08276	1.03094	0.392209	0.999846
2954-56_2	P22894	MMP8	1.14434	1.0405	0.966529	1.02927	1.03062	0.392376	0.999846
8986-2_3	O43175	PHGDH	1.11398	1.03363	0.865508	1.01898	1.0306	0.392387	0.999846
11671-19_3	P55201	BRPF1	1.00985	0.982776	0.917655	0.978101	1.03031	0.392524	0.999846
3643-90_2	Q96PX8	SLITRK1	0.969497	0.97856	0.90661	0.998538	1.02967	0.392857	0.999846
7181-17_3	O95292	VAPB	0.958524	0.993918	1.01342	0.949173	1.02926	0.393101	0.999846
14083-25_3	P49903	SEPHS1	1.16907	0.987551	0.835142	0.973881	1.02859	0.39341	0.999846
6925-26_3	Q9Y5X2	SNX8	1.07849	1.02941	1.38154	0.996755	1.02796	0.393752	0.999846
3583-54_4	P15289	ARSA	0.918259	0.981945	0.880891	0.999246	1.02756	0.393946	0.999846
9012-1_3	O94906	PRPF6	1.06055	1.00437	1.07897	0.970313	1.0269	0.394329	0.999846
12976-49_3	O60504	SORBS3	0.944887	0.969235	0.992013	1.00774	1.02679	0.394397	0.999846
7735-17_3	P36955	SERPINF1	1.10206	0.987323	0.958916	0.972714	1.02621	0.394651	0.999846
6362-6_3	Q9H1Z8	C2orf40	1.02958	1.02059	1.17809	0.981706	1.02505	0.395282	0.999846
14250-115_3	Q13867	BLMH	0.995142	0.965574	0.925186	0.980684	1.02445	0.395633	0.999846
7105-7_3	Q9BTV7	CABLES2	0.960822	1.0015	1.07442	0.989746	1.02405	0.395793	0.999846
14036-116_3	O75970	MPDZ	1.00273	1.03693	1.03477	0.987187	1.02398	0.395854	0.999846
11244-63_3	Q8N2S1	LTBP4	0.969918	1.00214	0.942587	0.988559	1.02352	0.396118	0.999846
14713-46_3	P20160	AZU1	0.945657	0.980193	1.03713	0.952168	1.02216	0.39681	0.999846
10848-137_3	Q6UXE8	BTNL3	1.01612	0.984528	1.07529	0.990703	1.02213	0.396822	0.999846
8363-18_3	A8MWY0	KIAA1324L	1.10313	0.959413	1.16757	1.08451	1.02203	0.396839	0.999846
10462-14_3	Q9Y5Q6	INSL5	0.86841	1.05299	1.00005	0.987334	1.02071	0.397558	0.999846
14102-6_3	P22749	GNLY	1.23534	0.967328	0.906374	1.08794	1.02064	0.397582	0.999846
9211-19_3	P36955	SERPINF1	1.08725	0.995977	0.953444	0.97608	1.01996	0.397926	0.999846
4961-17_1	P07355	ANXA2	1.21605	0.960287	0.892203	1.02684	1.01951	0.39816	0.999846
4912-17_1	P17174	GOT1	0.977599	0.982444	0.946876	1.02778	1.01926	0.398304	0.999846
3041-55_2	Q9UBG0	MRC2	1.11529	0.955266	1.0166	0.99262	1.01919	0.398344	0.999846
6172-7_4	P0CG48	UBC	1.0426	1.03478	1.09053	1.00504	1.01893	0.398489	0.999846
4453-83_3	Q86VH5	LRRTM3	0.926133	0.989143	0.822989	0.94439	1.01867	0.398643	0.999846
13604-27_3	O76050	NEURL1	1.02666	1.03792	1.09162	1.01537	1.01822	0.398851	0.999846
4547-59_2	Q9NZU1	FLRT1	1.00353	1.00271	0.91009	1.00894	1.01816	0.398899	0.999846
8470-213_3	O60930	RNASEH1	0.942648	1.03603	1.17215	1.03974	1.01804	0.399023	0.999846
12370-30_3	Q13790	APOF	0.856551	1.01305	1.28617	0.929661	1.0172	0.399367	0.999846
11927-3_3	Q9NW13	RBM28	0.961107	0.941933	0.919233	1.00385	1.01664	0.3997	0.999846
3866-7_2	Q9Y3A5	SBDS	1.02653	0.932522	1.01583	0.991396	1.01625	0.399903	0.999846
3875-62_1	Q99856	ARID3A	1.09081	0.944679	0.95107	1.03146	1.01606	0.400014	0.999846
8272-22_3	P56937	HSD17B7	0.975821	1.0355	1.01873	1.01701	1.01595	0.400077	0.999846
14067-6_3	Q99959	PKP2	0.924972	0.897059	0.843614	0.930148	1.01588	0.400077	0.999846
12847-27_3	O60942	RNGTT	0.967738	1.01869	0.927733	1.00254	1.0158	0.400156	0.999846
4165-2_1	P01266	TG	1.06584	1.01978	1.00303	1.03429	1.01552	0.400262	0.999846
11262-39_3	Q9H4I3	TRABD	1.00669	0.980501	1.08095	1.04878	1.01444	0.400873	0.999846
8467-9_3	P08476 P09529	INHBA INHBB	0.976226	1.04589	0.97784	0.980987	1.01437	0.400887	0.999846
12400-25_3	Q9NPD8	UBE2T	0.978634	1.00629	0.9479	0.966875	1.01395	0.401131	0.999846
3341-33_4	P00519	ABL1	0.999302	0.975714	0.907902	1.04132	1.01395	0.401142	0.999846
8878-48_3	Q96MU7	YTHDC1	1.15058	0.958763	0.944542	1.01498	1.01386	0.40119	0.999846
13738-8_3	P08476	INHBA	1.11391	1.02378	1.04036	0.89645	1.01271	0.401775	0.999846
9187-2_3	P05114	HMGN1	1.10093	1.0508	0.869575	1.02392	1.01232	0.401968	0.999846
6024-68_3	P16870	CPE	0.999494	1.0343	0.979769	1.02289	1.01224	0.402049	0.999846
10894-25_3	O76038	SCGN	0.940256	1.03749	0.860852	0.97212	1.0119	0.402189	0.999846
7886-26_3	O15269	SPTLC1	0.946952	1.00721	0.921259	0.992502	1.01183	0.402231	0.999846
6597-24_3	Q8TBP5	FAM174A	1.07475	1.05565	1.10424	1.01763	1.01071	0.402862	0.999846
14748-31_3	Q13017	ARHGAP5	0.98014	0.928769	0.919417	0.950764	1.01032	0.40304	0.999846
9986-14_3	Q8N729	NPW	0.705674	0.996348	1.28175	1.06925	1.01025	0.403067	0.999846
10927-65_3	Q9Y5Y6	ST14	0.993332	0.95523	0.956651	0.992457	1.01026	0.403085	0.999846
8787-21_3	Q9H5X1	FAM96A	0.960624	1.01251	0.93673	0.974387	1.01029	0.403105	0.999846
8328-9_3	Q9HBU6	ETNK1	0.978547	1.03595	1.04483	1.00466	1.00994	0.403232	0.999846
12515-45_3	Q9BZX2	UCK2	1.00305	1.01362	0.951663	1.02208	1.00854	0.403987	0.999846
7178-59_3	Q9NTK1	DEPP	0.932933	1.02845	0.795649	1.04308	1.00841	0.40402	0.999846
5481-16_3	P20936	RASA1	0.945336	0.954825	0.941531	1.04346	1.0084	0.404061	0.999846
2962-50_2	P12272	PTHLH	0.974811	1.00375	0.914652	1.02565	1.00809	0.404265	0.999846
12568-14_3	Q14145	KEAP1	0.986127	0.965487	0.979182	1.05897	1.00725	0.404683	0.999846
12626-6_3	Q9BQF6	SENP7	0.953823	1.01098	1.10914	1.00566	1.00707	0.404791	0.999846
8645-257_3	O75381	PEX14	0.997091	1.037	1.02072	0.991693	1.00669	0.404958	0.999846
3235-50_2	Q8TEU8	WFIKKN2	0.99954	0.992085	1.20324	0.915713	1.00634	0.405134	0.999846
9080-1_3	P12110	COL6A2	0.945782	1.01546	1.15831	0.961822	1.00635	0.405139	0.999846
5254-69_3	Q14432	PDE3A	1.00894	1.01137	0.898133	1.03616	1.00611	0.405267	0.999846
11606-22_3	O75190	DNAJB6	1.09677	0.990072	1.16223	1.00214	1.00606	0.405286	0.999846
12766-33_3	Q7Z601	GPR142	0.960821	1.07613	1.07919	0.992304	1.00604	0.40533	0.999846
10907-116_3	Q9P121	NTM	0.97661	0.963331	1.09542	0.978492	1.00564	0.405518	0.999846
4475-60_3	P43403	ZAP70	1.03224	0.981868	0.906855	1.02662	1.00516	0.405811	0.999846
2634-2_2	P31785	IL2RG	1.11075	0.99038	0.97875	1.05697	1.00501	0.405905	0.999846
14105-5_3	P29622	SERPINA4	0.962762	0.971374	1.09089	0.993891	1.00486	0.405921	0.999846
11543-84_3	Q9UHB6	LIMA1	0.993316	1.04875	1.02193	0.993092	1.00387	0.406486	0.999846
7161-25_3	O95479	H6PD	0.995472	1.08377	0.925436	1.00237	1.00379	0.406517	0.999846
4157-2_1	P00734	F2	0.898405	0.933981	0.876562	1.03608	1.00329	0.406788	0.999846
12921-51_3	Q8IV16	GPIHBP1	0.955742	0.95658	0.940388	0.969765	1.00243	0.407256	0.999846
2811-27_1	Q15389	ANGPT1	0.982389	0.947221	1.09618	0.975601	1.00136	0.407817	0.999846
13720-95_3	P24158	PRTN3	1.23473	1.0171	1.22612	1.00977	1.00057	0.408219	0.999846
13589-10_3	O95704	APBB3	1.02322	1.01569	0.925572	0.996048	0.998817	0.409206	0.999846
14135-3_3	Q9HBX9	RXFP1	0.966491	1.00578	0.973629	0.971862	0.998507	0.409337	0.999846
12455-48_3	Q9NPC7	MYNN	0.932452	1.00625	1.06399	1.03888	0.998454	0.409377	0.999846
11428-31_3	O00151	PDLIM1	0.925936	0.927888	0.977436	1.04866	0.998219	0.409492	0.999846
10889-2_3	Q96G30	MRAP2	1.0051	1.00434	0.953604	1.02803	0.997474	0.409904	0.999846
9306-7_3	Q96PH6	DEFB118	1.06796	0.980774	1.08691	0.974155	0.996809	0.410285	0.999846
2939-10_2	Q5T4W7	ARTN	0.946706	0.993698	0.939347	1.06847	0.996033	0.410679	0.999846
14337-1_3	O43617	TRAPPC3	1.03357	1.07737	1.1643	1.03878	0.994436	0.411564	0.999846
13411-21_3	Q9H4P4	RNF41	0.950623	0.971978	0.915497	1.00183	0.994282	0.411659	0.999846
3739-72_4	P08514 P05106	ITGA2B ITGB3	1.06395	0.952719	0.936062	0.98243	0.993903	0.411827	0.999846
5011-11_1	P43490	NAMPT	1.17015	0.962114	0.75123	1.03549	0.993682	0.411934	0.999846
12818-159_3	Q15849	SLC14A2	1.06354	1.01291	0.942024	1.01436	0.993041	0.412292	0.999846
11593-21_3	Q07325	CXCL9	1.01226	1.00166	0.961685	0.974811	0.991261	0.413266	0.999846
2773-50_2	P22301	IL10	1.00132	1.02516	0.953303	1.06061	0.991208	0.413295	0.999846
12460-18_3	O14818	PSMA7	1.16968	0.976066	1.29413	1.1259	0.991159	0.41331	0.999846
8474-6_3	Q01973	ROR1	0.973641	0.982067	1.22161	0.950591	0.990969	0.413378	0.999846
9889-42_3	Q8TED9	AFAP1L1	1.12313	1.00916	1.03302	1.01529	0.989917	0.414017	0.999846
6234-74_3	Q6UXI7	VIT	0.975298	0.952411	1.14073	0.928081	0.989652	0.414091	0.999846
9005-16_3	Q9UIW2	PLXNA1	1.10305	1.00919	1.0314	0.967084	0.989554	0.414191	0.999846
6430-36_3	Q8N3H0	FAM19A2	0.937213	1.02982	0.990454	0.963775	0.989169	0.414411	0.999846
8946-38_3	Q96RI1	NR1H4	0.968949	1.00489	1.03057	1.03019	0.988149	0.414917	0.999846
6480-1_3	Q8WVQ1	CANT1	0.853104	1.05304	0.917817	0.986142	0.987832	0.415089	0.999846
8299-66_3	P59901	LILRA4	0.975348	1.00577	0.911914	1.04006	0.987443	0.415324	0.999846
9470-15_3	Q5JXM2	METTL24	0.943883	0.949372	0.924757	0.949744	0.987305	0.415422	0.999846
4330-4_2	P07288	KLK3	0.965891	1.04179	0.951864	1.01667	0.987218	0.415469	0.999846
3887-90_2	Q14974	KPNB1	1.19259	0.917901	0.952154	1.02185	0.986269	0.415938	0.999846
13742-66_3	Q9GZX6	IL22	0.98897	1.02574	1.13613	0.991395	0.986267	0.415974	0.999846
12872-35_3	Q16280	CNGA2	1.01401	1.02057	0.917136	1.00302	0.986086	0.416061	0.999846
8960-3_3	Q6P179	ERAP2	1.11057	1.03081	1.19856	0.947938	0.985225	0.416507	0.999846
9086-95_3	O75556	SCGB2A1	1.05365	0.991299	1.1519	0.999859	0.985246	0.416518	0.999846
9950-229_3	P18627	LAG3	0.965654	1.02313	1.22658	1.12209	0.985161	0.416553	0.999846
14222-68_3	P33763	S100A5	0.981308	0.998915	1.14278	1.0449	0.984997	0.416631	0.999846
6571-75_3	Q8N4C9	C17orf78	0.919954	1.01607	0.935547	0.989232	0.984448	0.416953	0.999846
6441-62_3	Q9UKP5	ADAMTS6	1.1204	0.966363	0.897409	0.957571	0.983114	0.417668	0.999846
7825-7_3	Q8N2K0	ABHD12	0.968162	0.979835	0.936749	0.97707	0.982772	0.417854	0.999846
7969-163_3	Q8NEX6	WFDC11	0.99184	1.00125	0.887025	0.996803	0.982675	0.41793	0.999846
14326-4_3	P51965	UBE2E1	0.984165	0.930698	0.97927	0.976098	0.982681	0.417939	0.999846
11333-82_3	P42331	ARHGAP25	1.18373	0.914148	0.903676	0.952863	0.982534	0.417996	0.999846
13526-5_3	P05455	SSB	1.25815	0.976483	0.916115	0.914817	0.981779	0.418374	0.999846
3042-7_2	P02144	MB	0.957268	1.07218	0.964153	0.928479	0.979275	0.419765	0.999846
7184-13_3	Q14002	CEACAM7	0.977202	1.01175	0.924538	0.992194	0.979264	0.419794	0.999846
6932-42_3	P08648	ITGA5	1.02491	1.03422	1.05863	1.02267	0.978126	0.420395	0.999846
12357-41_3	O95721	SNAP29	0.943448	1.0389	0.942247	1.01332	0.97812	0.420398	0.999846
8035-6_3	Q9H425	C1orf198	1.01007	1.05542	0.921459	0.967103	0.976853	0.421127	0.999846
9895-77_3	Q92889	ERCC4	0.983416	1.03706	0.976552	1.00757	0.975956	0.421596	0.999846
10638-1_3	Q9BSI4	TINF2	0.942632	1.01166	0.918927	0.976304	0.975998	0.421597	0.999846
11548-84_3	P30304	CDC25A	0.926514	1.08452	0.983438	0.9986	0.975874	0.421665	0.999846
9204-33_3	P01189	POMC	0.987295	1.00937	1.25439	0.99608	0.974637	0.422321	0.999846
3435-53_2	P02751	FN1	1.11625	1.07428	1.15128	1.0555	0.972892	0.423259	0.999846
5810-25_3	P13385	TDGF1	0.820056	0.961911	0.631458	1.14288	0.972619	0.423399	0.999846
8369-102_3	Q14118	DAG1	1.0286	0.991977	1.11575	0.982827	0.972236	0.423632	0.999846
12372-50_3	P06753	TPM3	1.06233	0.978244	1.07684	0.999522	0.97165	0.424012	0.999846
7104-71_3	Q86V35	CABP7	0.973515	1.01743	1.01224	1.08778	0.971355	0.424152	0.999846
9087-8_3	Q5JS37	NHLRC3	1.01114	1.00066	1.09546	1.03105	0.971285	0.424179	0.999846
14628-72_3	Q9UK99	FBXO3	0.839985	0.968898	1.05347	0.940644	0.971142	0.424293	0.999846
14079-14_3	Q13478	IL18R1	1.02268	0.957042	1.08935	1.03176	0.970308	0.424685	0.999846
7200-4_3	Q9ULH4	LRFN2	1.02952	0.958738	0.933274	1.0281	0.97009	0.42485	0.999846
14329-4_3	Q9BTC0	DIDO1	0.968515	0.984457	0.945472	1.00466	0.970054	0.42487	0.999846
9016-12_3	P55055	NR1H2	0.911633	0.992582	0.935202	0.982262	0.969841	0.424954	0.999846
5584-21_3	P20062	TCN2	1.01901	1.04025	1.2302	1.04943	0.968899	0.425463	0.999846
5247-17_4	P62937	PPIA	1.00518	0.91598	1.00195	0.962709	0.96882	0.42554	0.999846
14228-1_3	Q96QU1	PCDH15	1.00556	1.01416	1.10674	0.973743	0.968644	0.425637	0.999846
4703-87_2	P01374	LTA	0.974733	1.01632	0.906861	0.982532	0.96831	0.425811	0.999846
13977-28_3	Q99728	BARD1	0.991514	1.00836	1.07897	0.990673	0.967692	0.426164	0.999846
3336-50_1	P10646	TFPI	0.942274	1.06259	1.19443	1.04572	0.967492	0.426242	0.999846
14273-19_3	P48147	PREP	1.15009	0.974948	0.97979	1.03352	0.967309	0.426376	0.999846
12759-47_3	Q12906	ILF3	1.15699	0.992964	0.949179	1.05543	0.966588	0.426754	0.999846
3005-5_2	P18031	PTPN1	1.07548	1.01271	1.10073	0.986328	0.966075	0.427049	0.999846
7815-49_3	Q8WX77	IGFBPL1	0.980608	1.00852	0.913621	0.992055	0.965967	0.427098	0.999846
10546-2_3	Q8WU66	TSPEAR	1.01455	1.05885	1.10671	1.03135	0.965751	0.427263	0.999846
11670-18_3	Q96P66	GPR101	0.950534	1.02449	0.923063	1.00231	0.965318	0.42748	0.999846
8578-45_3	Q99217	AMELX	1.07363	1.06469	1.16687	1.03281	0.96504	0.427612	0.999846
5071-3_3	Q14126	DSG2	0.94983	1.02443	1.16681	0.98241	0.964414	0.427949	0.999846
8993-151_3	O43353	RIPK2	0.884517	1.02746	1.03347	1.02375	0.963952	0.428206	0.999846
14094-29_3	Q99075	HBEGF	1.17555	0.918876	1.09549	0.9919	0.962788	0.428853	0.999846
3314-74_2	P56159	GFRA1	1.00494	1.06105	1.06835	1.04928	0.961817	0.429393	0.999846
11860-3_3	Q9H078	CLPB	0.933098	0.976575	0.896066	0.997478	0.961824	0.429433	0.999846
6226-69_3	Q8IYU8	EFHA1	1.03071	1.04063	1.08641	0.985885	0.961556	0.429571	0.999846
3859-50_2	P25786	PSMA1	0.994605	0.988357	0.925814	1.02066	0.960663	0.430069	0.999846
2619-72_2	P09758	TACSTD2	0.998712	1.01055	0.90187	0.982066	0.960095	0.430408	0.999846
14271-23_3	Q9NRW1	RAB6B	0.730536	0.911114	1.00831	0.982547	0.959995	0.43043	0.999846
3453-87_2	P07948	LYN	0.923827	0.890559	1.08132	0.975715	0.959994	0.430442	0.999846
3174-2_1	Q9UHI8	ADAMTS1	1.08589	0.953559	0.897552	1.01019	0.95973	0.430556	0.999846
3858-5_1	P24666	ACP1	0.821648	1.01024	1.78775	1.02904	0.959647	0.430603	0.999846
3634-5_4	Q14982	OPCML	0.95147	0.996177	0.963409	1.0338	0.959554	0.430654	0.999846
9738-7_3	Q96CS3	FAF2	0.958805	0.959666	1.11952	1.01603	0.959547	0.430702	0.999846
2848-2_2	Q9Y5W5	WIF1	1.03944	1.03097	1.15531	1.03165	0.959331	0.43079	0.999846
9038-12_3	O76095	JTB	1.0292	1.00349	1.10136	1.02827	0.958977	0.430998	0.999846
13727-44_3	O43791	SPOP	1.00564	0.965499	0.92876	1.03586	0.957401	0.431923	0.999846
8822-163_3	Q5W0B1	RNF219	0.930457	0.983439	0.880145	0.997862	0.956831	0.432198	0.999846
3046-31_1	Q9HD89	RETN	1.23766	1.03023	1.0534	0.947186	0.956492	0.432366	0.999846
9523-34_3	Q9NQX7	ITM2C	0.951016	1.00715	1.06607	1.00696	0.956583	0.432369	0.999846
10048-7_3	Q13951	CBFB	0.961376	1.00345	1.02091	0.977285	0.956061	0.432618	0.999846
14038-130_3	O76096	CST7	1.11955	0.933387	1.31333	0.940927	0.956033	0.432644	0.999846
8018-43_3	Q96IQ7	VSIG2	0.955031	0.968651	1.06431	1.15839	0.955659	0.432864	0.999846
14623-26_3	P55854	SUMO3	0.966294	0.933949	1.07786	0.989495	0.955565	0.432895	0.999846
9753-17_3	P15311	EZR	1.08089	0.950991	1.09449	1.02823	0.954385	0.433567	0.999846
2743-5_2	Q15465	SHH	1.0736	1.07785	1.0273	1.0327	0.95406	0.43375	0.999846
10342-55_3	Q8N2W9	PIAS4	1.04766	1.04195	1.07233	1.04595	0.95357	0.434003	0.999846
6518-85_3	Q9UBU3	GHRL	0.964544	1.04722	0.918108	1.05913	0.953611	0.434012	0.999846
3651-50_5	P35968	KDR	0.94155	0.979382	0.972909	0.994818	0.953512	0.434036	0.999846
8885-6_3	Q8IZS8	CACNA2D3	0.991077	0.956387	1.04773	0.966645	0.952763	0.434456	0.999846
12620-3_3	Q9NVA2	2018-09-11	1.04414	0.991094	1.09049	0.968324	0.952061	0.434861	0.999846
7660-21_3	P67936	TPM4	0.970257	0.923248	0.864707	1.0112	0.951786	0.435059	0.999846
5129-12_3	Q14162	SCARF1	1.01688	0.945783	0.948362	0.952466	0.951678	0.435076	0.999846
12585-39_3	P07992	ERCC1	1.07344	1.00786	1.03242	0.970858	0.951445	0.435218	0.999846
8869-5_3	Q7KYR7	BTN2A1	0.948603	1.00279	0.948199	0.95972	0.950309	0.435836	0.999846
8675-79_3	Q9UKJ1	PILRA	0.942997	1.0112	0.927457	1.01557	0.949899	0.43611	0.999846
12801-33_3	P14316	IRF2	1.20825	0.929951	0.858295	1.01245	0.949648	0.436219	0.999846
9826-135_3	P49789	FHIT	0.999658	0.896567	1.06304	0.991167	0.948744	0.436739	0.999846
2762-30_2	O95750	FGF19	0.880475	1.12229	0.917269	0.971052	0.948686	0.436782	0.999846
12737-12_3	Q14651	PLS1	1.03202	1.04486	1.00836	0.981438	0.948677	0.436788	0.999846
2986-49_2	P19876 P19875	CXCL3 CXCL2	1.25039	1.01184	0.810056	0.910355	0.948033	0.437172	0.999846
5109-24_3	Q92823	NRCAM	1.02747	0.945676	1.17472	0.940444	0.947386	0.437474	0.999846
9061-3_3	O15013	ARHGEF10	1.00382	1.02656	0.961795	1.01397	0.947222	0.437577	0.999846
9777-138_3	Q96PL5	ERMAP	1.0348	1.01861	0.942681	1.01651	0.946779	0.437858	0.999846
10008-43_3	P43080	GUCA1A	1.03892	1.01283	0.913251	0.925571	0.946685	0.43788	0.999846
[truncated: 2,787 more rows]

## Sheet: Table S2
Protein	Chromosome	Description	Summary	KEGG Pathway	Tissue
BIRC2	11q22.2	Baculoviral IAP repeat containing 2	The protein encoded by this gene is a member of a family of proteins that inhibits apoptosis by binding to tumor necrosis factor receptor-associated factors TRAF1 and TRAF2, probably by interfering with activation of ICE-like proteases. This encoded protein inhibits apoptosis induced by serum deprivation and menadione, a potent inducer of free radicals. Alternatively spliced transcript variants e…	NF-kappa B signaling pathway, Ubiquitin mediated proteolysis, Apoptosis, Focal adhesion, NOD-like receptor signaling pathway, TNF signaling pathway, Toxoplasmosis, Pathways in cancer, Small cell lung cancer,	Multiple
CEP57	11q21	Centrosomal protein 57	This gene encodes a cytoplasmic protein called Translokin. This protein localizes to the centrosome and has a function in microtubular stabilization. The N-terminal half of this protein is required for its centrosome localization and for its multimerization, and the C-terminal half is required for nucleating, bundling and anchoring microtubules to the centrosomes. This protein specifically intera…	Cytokine-cytokine receptor interaction, Jak-STAT signaling pathway,	Multiple
S100A13	1q21.3	S100 calcium binding protein A13	The protein encoded by this gene is a member of the S100 family of proteins containing 2 EF-hand calcium-binding motifs. S100 proteins are localized in the cytoplasm and/or nucleus of a wide range of cells, and involved in the regulation of a number of cellular processes such as cell cycle progression and differentiation. S100 genes include at least 13 members which are located as a cluster on ch…		Multiple
LRRN1	3p26.2	Leucine rich repeat neuronal 1			Multiple
VPS29	12q24.11	VPS29, retromer complex component	This gene belongs to a group of vacuolar protein sorting (VPS) genes that, when functionally impaired, disrupt the efficient delivery of vacuolar hydrolases. The protein encoded by this gene is a component of a large multimeric complex, termed the retromer complex, which is involved in retrograde transport of proteins from endosomes to the trans-Golgi network. This VPS protein may be involved in …	Endocytosis	Multiple
PSME1	14q12	Proteasome activator subunit 1	The 26S proteasome is a multicatalytic proteinase complex with a highly ordered structure composed of 2 complexes, a 20S core and a 19S regulator. The 20S core is composed of 4 rings of 28 non-identical subunits; 2 rings are composed of 7 alpha subunits and 2 rings are composed of 7 beta subunits. The 19S regulator is composed of a base, which contains 6 ATPase subunits and 2 non-ATPase subunits,…	Proteasome, Antigen processing and presentation	Multiple
APOE	19q13.32	Apolipoprotein E	The protein encoded by this gene is a major apoprotein of the chylomicron. It binds to a specific liver and peripheral cell receptor, and is essential for the normal catabolism of triglyceride-rich lipoprotein constituents. This gene maps to chromosome 19 in a cluster with the related apolipoprotein C1 and C2 genes. Mutations in this gene result in familial dysbetalipoproteinemia, or type III hyp…	Alzheimer's disease	Brain, endocrine tissue, liver
TBCA	5q14.1	Tubulin folding cofactor A	The product of this gene is one of four proteins (cofactors A, D, E, and C) involved in the pathway leading to correctly folded beta-tubulin from folding intermediates. Cofactors A and D are believed to play a role in capturing and stabilizing beta-tubulin intermediates in a quasi-native confirmation. Cofactor E binds to the cofactor D/beta-tubulin complex; interaction with cofactor C then causes…		Multiple
UBA2	19q13.11	Ubiquitin like modifier activating enzyme 2	Posttranslational modification of proteins by the addition of the small protein SUMO (see SUMO1; MIM 601912), or sumoylation, regulates protein structure and intracellular localization. SAE1 (MIM 613294) and UBA2 form a heterodimer that functions as a SUMO-activating enzyme for the sumoylation of proteins	Ubiquitin mediated proteolysis	Multiple
C5orf38	5p15.33	Chromosome 5 open reading frame 38
CTF1	16p11.2	Cardiotrophin 1	The protein encoded by this gene is a secreted cytokine that induces cardiac myocyte hypertrophy in vitro. It has been shown to bind and activate the ILST/gp130 receoptor. Two transcript variants encoding different isoforms have been found for this gene.	Cytokine-cytokine receptor interaction, Jak-STAT signaling pathway	mixed evidence
KMT2C	7q36.1	Lysine methyltransferase 2C	This gene is a member of the myeloid/lymphoid or mixed-lineage leukemia (MLL) family and encodes a nuclear protein with an AT hook DNA-binding domain, a DHHC-type zinc finger, six PHD-type zinc fingers, a SET domain, a post-SET domain and a RING-type zinc finger. This protein is a member of the ASC-2/NCOA6 complex (ASCOM), which possesses histone methylation activity and is involved in transcript…	Lysine degradation	plasma
KIN	10p14	Kin17 DNA and RNA binding protein	The protein encoded by this gene is a nuclear protein that forms intranuclear foci during proliferation and is redistributed in the nucleoplasm during the cell cycle. Short-wave ultraviolet light provokes the relocalization of the protein, suggesting its participation in the cellular response to DNA damage. Originally selected based on protein-binding with RecA antibodies, the mouse protein prese…		unknown
APOB	2p24.1	Apolipoprotein B	This gene product is the main apolipoprotein of chylomicrons and low density lipoproteins. It occurs in plasma as two main isoforms, apoB-48 and apoB-100: the former is synthesized exclusively in the gut and the latter in the liver. The intestinal and the hepatic forms of apoB are encoded by a single gene from a single, very long mRNA. The two isoforms share a common N-terminal sequence. The shor…	Fat digestion and absorption, Vitamin digestion and absorption	gastrointestinal tract, skin
CRYZL1	21q22.11	Crystallin zeta like 1	This gene encodes a protein that has sequence similarity to zeta crystallin, also known as quinone oxidoreductase. This zeta crystallin-like protein also contains an NAD(P)H binding site. Alternatively spliced transcript variants have been observed but their full-length nature has not been completely determined.		Multiple
CKAP2	13q14.3	Cytoskeleton associated protein 2	This gene encodes a cytoskeleton-associated protein that stabalizes microtubules and plays a role in the regulation of cell division. The encoded protein is itself regulated through phosphorylation at multiple serine and threonine residues. There is a pseudogene of this gene on chromosome 14. Alternative splicing results in multiple transcript variations.		Multiple

## Sheet: Table S3
		snp=rs6857
	Protein	beta.22	Pval.22	beta.23	Pval.23	beta.24	Pval.24	beta.34	Pval.34	beta.snp	Pval.snp
	APOB	-0.870125	1.15571e-06	-0.116269	0.0941594	-0.137751	0.519837	-0.0457847	0.70306	0.136278	0.152878
	LRRN1	-0.115275	0.162811	-0.0169999	0.608183	0.0584185	0.569683	0.233462	0.000126664	0.055226	0.227195
	CRYZL1	-0.0784214	0.481347	-0.139254	0.00229803	-0.35823	0.0107299	0.121361	0.120986	-0.0660213	0.285397
	CKAP2	0.266958	0.00539924	0.117865	0.00234618	0.093767	0.505578	-0.0118395	0.858233	0.0314658	0.548656
	KIN	0.143645	0.0182214	0.0814512	0.000990696	0.249418	0.00112993	0.0220432	0.601601	0.0189081	0.57133
	VPS29	0.424497	1.61533e-08	0.16189	7.49646e-08	0.299077	0.000921163	0.0222869	0.653887	-0.021003	0.593292
	C5orf38	-0.308187	0.0213481	-0.132544	0.0140891	-0.167853	0.393668	0.285028	0.00254545	-0.0344307	0.639591
	UBA2	0.461024	0.000175904	0.0987488	0.020839	0.178497	0.169392	0.00946464	0.896409	0.0245744	0.669176
	TBCA	0.0927261	0.119099	0.0166672	0.485683	-0.0830007	0.26254	-0.179369	2.82259e-05	0.0135203	0.680532
	PSME1	0.328009	0.00102682	0.258791	4.51853e-12	0.215422	0.0434202	-0.0621041	0.297101	0.0147216	0.754297
	S100A13	-0.591096	6.98399e-07	-0.20882	1.13301e-05	-0.689722	3.09455e-06	-0.367486	8.87309e-06	0.0181218	0.774105
	KMT2C	0.296	0.000388899	0.109862	0.000182439	0.0647492	0.465716	-0.0448286	0.373934	0.0105188	0.789438
	BIRC2	1.68234	1.59523e-13	1.18762	9.36112e-35	1.25349	9.22696e-08	-0.0702668	0.574502	-0.021303	0.829552
	APOE	-0.111651	0.40626	-0.225233	5.53733e-06	0.300483	0.209375	0.139671	0.09006	0.0138478	0.8309
	CEP57	0.42557	3.61656e-08	0.216138	7.48314e-14	0.180294	0.0255905	-0.00549858	0.904089	-0.00484216	0.894787
	CTF1	-0.1026	0.0425027	-0.0462894	0.0233052	0.242089	0.000165502	0.114873	0.0015172	0.00161078	0.953835
		snp=rs769449
		beta.22	Pval.22	beta.23	Pval.23	beta.24	Pval.24	beta.34	Pval.34	beta.snp	Pval.snp
	APOB	-0.875371	8.7907e-07	-0.115001	0.0961401	-0.452831	0.139674	-0.338694	0.154442	0.446167	0.0632919
	CEP57	0.427121	2.78659e-08	0.216837	5.2018e-14	0.074833	0.509515	-0.104445	0.236343	0.102311	0.249469
	KMT2C	0.295878	0.000376103	0.110246	0.000168773	-0.00468847	0.970573	-0.109448	0.268104	0.0801317	0.42064
	CRYZL1	-0.0716839	0.520815	-0.137897	0.00261745	-0.479282	0.0176134	0.00672179	0.965435	0.0612957	0.694862
	APOE	-0.11183	0.405213	-0.225112	5.58608e-06	0.265221	0.345442	0.106149	0.514182	0.0493874	0.763035
	VPS29	0.426713	1.37678e-08	0.16233	7.12464e-08	0.25184	0.0491056	-0.0223743	0.820559	0.0282897	0.775884
	CKAP2	0.264778	0.00578327	0.117709	0.00240311	0.0868375	0.64218	-0.0174448	0.894551	0.0359786	0.786125
	KIN	0.1423	0.0193155	0.0813445	0.0010174	0.247449	0.0231621	0.0205392	0.806365	0.0196054	0.81633
	BIRC2	1.6833	1.51492e-13	1.18758	9.51774e-35	1.28084	9.73527e-05	-0.0450124	0.856056	-0.0475478	0.849141
	UBA2	0.459429	0.000184617	0.0986203	0.0210784	0.174368	0.349043	0.00603964	0.96661	0.0270693	0.852244
	C5orf38	-0.305688	0.0223692	-0.132329	0.0143172	-0.168018	0.517587	0.284772	0.124155	-0.0324603	0.861301
	PSME1	0.327118	0.00105465	0.258727	4.63149e-12	0.209622	0.169301	-0.0672726	0.568637	0.019577	0.869124
	S100A13	-0.59301	6.36439e-07	-0.209212	1.10054e-05	-0.649395	0.00176508	-0.329352	0.0389903	-0.0239863	0.880482
	TBCA	0.0914213	0.124197	0.0164316	0.492153	-0.0612309	0.564226	-0.158715	0.0555606	-0.00946812	0.909158
	CTF1	-0.102828	0.0418618	-0.0463484	0.0231452	0.249601	0.00620414	0.121916	0.0823365	-0.0061085	0.930829
	LRRN1	-0.119907	0.148423	-0.0176286	0.596964	0.101385	0.49479	0.274814	0.0181787	0.00790861	0.945692
		snp=rs2075650
		beta.22	Pval.22	beta.23	Pval.23	beta.24	Pval.24	beta.34	Pval.34	beta.snp	Pval.snp
	APOB	-0.869419	1.01122e-06	-0.123455	0.0740996	-0.174199	0.409296	-0.066983	0.549841	0.173501	0.0516945
	BIRC2	1.6759	1.40969e-13	1.19176	4.06153e-35	1.34854	7.63752e-09	0.011013	0.924755	-0.123004	0.183919
	LRRN1	-0.117008	0.157234	-0.0189863	0.567977	0.0704655	0.490431	0.249016	1.44924e-05	0.0415607	0.333986
	CRYZL1	-0.0765089	0.492367	-0.136744	0.00278212	-0.369536	0.0081053	0.106371	0.147639	-0.0529663	0.361262
	VPS29	0.424168	1.57004e-08	0.163085	6.03656e-08	0.30749	0.000595574	0.0279949	0.547799	-0.0297468	0.419864
	KMT2C	0.29706	0.000363439	0.108955	0.000203087	0.0514166	0.558627	-0.0555284	0.240069	0.0246821	0.504109
	KIN	0.143517	0.0182219	0.0805609	0.00112306	0.247334	0.00112919	0.0216944	0.583666	0.0208896	0.50498
	S100A13	-0.589829	7.05097e-07	-0.210289	9.80212e-06	-0.709787	1.36055e-06	-0.383584	9.08443e-07	0.0394014	0.505716
	C5orf38	-0.308366	0.021135	-0.130744	0.0154241	-0.15847	0.417782	0.290293	0.00107674	-0.0437344	0.526016
	CEP57	0.424435	3.72706e-08	0.217092	6.22904e-14	0.195531	0.0146309	0.00742356	0.86167	-0.0209804	0.540522
	CTF1	-0.101686	0.0440268	-0.0467701	0.0218775	0.22993	0.000297765	0.104469	0.002055	0.0146349	0.575013
	APOE	-0.111261	0.407537	-0.226226	5.10775e-06	0.290148	0.224012	0.131945	0.0877061	0.0244869	0.687368
	UBA2	0.459966	0.000181767	0.0979727	0.0219897	0.186997	0.147043	0.0187914	0.782968	0.0151236	0.779339
	TBCA	0.0920801	0.121657	0.0162675	0.496649	-0.0773277	0.292791	-0.173367	1.67166e-05	0.00724588	0.814107
	CKAP2	0.264001	0.00595987	0.117588	0.0024466	0.12585	0.36959	0.0187086	0.763786	-0.00351568	0.943102
	PSME1	0.326761	0.00107142	0.258606	4.84727e-12	0.229151	0.0305821	-0.0489788	0.380585	-0.000219957	0.996024
